# Supplementary material for: Novel machine learning-based approach to identify viral biomarkers of human respiratory emissions from oral and nasal metagenomes
Source: mSphere. 2026 Apr 13;11(5):e00113-26. doi: 10.1128/msphere.00113-26 (PMC13203971; doi:10.1128/msphere.00113-26)
Supplement: Supplemental tables — Tables S1 to S9. [file msphere.00113-26-s0002.xlsx]

## Sheet: Table S1
BioSample	Run	Analyte Type	Release Date	Instrument	Library Layout	Average Read Length	Bases Sequenced	Bases After Quality Control	Bases After Human Read Filtering	Fraction of Reads Assigned Human (%)
SAMN00034487	SRR059364	Anterior nares	2010-07-09	Illumina Genome Analyzer II	PAIRED	202	7093903468	4878906	4714680	0.0336604
SAMN00038669	SRR059376	Anterior nares	2010-07-08	Illumina Genome Analyzer II	PAIRED	202	6398891764	47134882	46259010	0.0185822
SAMN00039038	SRR059400	Anterior nares	2010-07-08	Illumina Genome Analyzer II	PAIRED	202	6611156596	160604746	148354456	0.076276
SAMN00039530	SRR059465	Anterior nares	2010-07-09	Illumina Genome Analyzer II	PAIRED	202	6844718692	19420886	19158690	0.0135007
SAMN00041450	SRR059468	Anterior nares	2010-07-09	Illumina Genome Analyzer II	PAIRED	202	6779774682	226791662	210039196	0.0738672
SAMN00041450	SRR059469	Anterior nares	2010-07-09	Illumina Genome Analyzer II	PAIRED	202	6844225004	228833478	212007484	0.0735294
SAMN00037799	SRR059474	Anterior nares	2010-07-09	Illumina Genome Analyzer II	PAIRED	202	6793973262	16561778	16275544	0.0172828
SAMN00034855	SRR059503	Anterior nares	2010-07-10	Illumina Genome Analyzer II	PAIRED	202	7066820318	4724578	4603378	0.0256531
SAMN00042701	SRR059837	Anterior nares	2010-07-12	Illumina Genome Analyzer II	PAIRED	202	7297315852	50849460	45716034	0.100953
SAMN00038374	SRR059862	Anterior nares	2010-07-12	Illumina Genome Analyzer II	PAIRED	202	7174366128	199744266	182024018	0.0887147
SAMN00039681	SRR059872	Anterior nares	2010-07-12	Illumina Genome Analyzer II	PAIRED	202	7010018120	246106498	223441694	0.0920935
SAMN00045188	SRR059879	Anterior nares	2010-07-12	Illumina Genome Analyzer II	PAIRED	202	7430829368	11430372	11200496	0.020111
SAMN00032542	SRR060398	Anterior nares	2010-08-09	Illumina Genome Analyzer II	PAIRED	202	7760443474	72526888	70080870	0.0337257
SAMN00032542	SRR060399	Anterior nares	2010-08-09	Illumina Genome Analyzer II	PAIRED	202	7691436436	43215476	41744310	0.0340426
SAMN00032834	SRR060403	Anterior nares	2010-08-09	Illumina Genome Analyzer II	PAIRED	202	7109476254	102972732	93899296	0.0881149
SAMN00045519	SRR060414	Anterior nares	2010-08-09	Illumina Genome Analyzer II	PAIRED	202	7400354234	3145948	2998084	0.0470014
SAMN00043347	SRR060437	Anterior nares	2010-08-09	Illumina Genome Analyzer II	PAIRED	202	7532096412	137928630	127716520	0.0740391
SAMN00032700	SRR060438	Anterior nares	2010-08-09	Illumina Genome Analyzer II	PAIRED	202	8078905160	177372766	164111264	0.0747663
SAMN00032700	SRR060438	Anterior nares	2010-08-09	Illumina Genome Analyzer II	PAIRED	202	8078905160	177372766	164111264	0.0747663
SAMN00076219	SRR061203	Anterior nares	2010-07-29	Illumina Genome Analyzer II	PAIRED	200	6691753800	190945550	172766964	0.095203
SAMN00067853	SRR061293	Anterior nares	2010-07-29	Illumina Genome Analyzer II	PAIRED	200	6037135200	8240994	7884666	0.0432385
SAMN00074070	SRR061301	Anterior nares	2010-07-29	Illumina Genome Analyzer II	PAIRED	200	5337123400	230312320	214245038	0.069763
SAMN00074070	SRR061306	Anterior nares	2010-07-29	Illumina Genome Analyzer II	PAIRED	200	5283603800	217657424	202408040	0.0700614
SAMN00035174	SRR061310	Anterior nares	2010-07-29	Illumina Genome Analyzer II	PAIRED	200	7683108200	15533800	14889622	0.0414694
SAMN00036269	SRR061329	Anterior nares	2010-07-29	Illumina Genome Analyzer II	PAIRED	200	1759636200	54872896	49776840	0.0928702
SAMN00040285	SRR061332	Anterior nares	2010-07-29	Illumina Genome Analyzer II	PAIRED	200	5489226000	178082594	160337298	0.0996464
SAMN00039889	SRR061392	Anterior nares	2010-07-29	Illumina Genome Analyzer II	PAIRED	200	5562547000	7617824	7294624	0.0424268
SAMN00040237	SRR061471	Anterior nares	2010-08-13	Illumina Genome Analyzer II	PAIRED	200	4874700400	69853216	64314982	0.0792839
SAMN00082202	SRR061480	Anterior nares	2010-08-17	Illumina Genome Analyzer II	PAIRED	200	5812099400	168664142	151732704	0.100386
SAMN00072599	SRR061506	Anterior nares	2010-08-13	Illumina Genome Analyzer II	PAIRED	200	5586207200	21688740	20925180	0.0352054
SAMN00036487	SRR061539	Anterior nares	2010-08-14	Illumina Genome Analyzer II	PAIRED	200	5188397800	127829842	114582884	0.10363
SAMN00067234	SRR061943	Anterior nares	2010-08-09	Illumina Genome Analyzer II	PAIRED	202	7214915608	179712936	167442446	0.0682783
SAMN00037652	SRR061964	Anterior nares	2010-08-09	Illumina Genome Analyzer II	PAIRED	202	8034433244	125313932	115126264	0.0812972
SAMN00041604	SRR061994	Anterior nares	2010-08-09	Illumina Genome Analyzer II	PAIRED	202	8030661096	68025924	62403456	0.0826518
SAMN00045282	SRR062007	Anterior nares	2010-08-09	Illumina Genome Analyzer II	PAIRED	202	7708965390	145369300	134217284	0.0767151
SAMN00045282	SRR062007	Anterior nares	2010-08-09	Illumina Genome Analyzer II	PAIRED	202	7708965390	145369300	134217284	0.0767151
SAMN00064483	SRR062026	Anterior nares	2010-08-09	Illumina Genome Analyzer II	PAIRED	202	7032757664	160461932	148008632	0.0776091
SAMN00034855	SRR062087	Anterior nares	2010-08-09	Illumina Genome Analyzer II	PAIRED	202	6061213414	215722870	201398040	0.0664039
SAMN00040557	SRR062317	Anterior nares	2010-08-14	Illumina Genome Analyzer II	PAIRED	200	6009109600	6996068	6591260	0.0578622
SAMN00040257	SRR062444	Anterior nares	2010-08-25	Illumina Genome Analyzer II	PAIRED	200	6806412800	169970476	157044092	0.0760508
SAMN00040337	SRR062449	Anterior nares	2010-08-25	Illumina Genome Analyzer II	PAIRED	200	5889546600	188462970	172432654	0.0850582
SAMN00066982	SRR062510	Anterior nares	2010-08-25	Illumina Genome Analyzer II	PAIRED	200	5919289200	14404014	13813568	0.0409918
SAMN00071609	SRR062526	Anterior nares	2010-08-29	Illumina Genome Analyzer II	PAIRED	200	6594920400	188985342	172312666	0.0882221
SAMN00037323	SRR062536	Anterior nares	2010-08-25	Illumina Genome Analyzer II	PAIRED	200	6562901600	35107802	33702286	0.0400343
SAMN00037323	SRR062537	Anterior nares	2010-08-25	Illumina Genome Analyzer II	PAIRED	200	6609187600	33682086	32306264	0.0408473
SAMN00081737	SRR063465	Anterior nares	2010-08-25	Illumina Genome Analyzer II	PAIRED	200	5653278200	167856748	153465460	0.0857355
SAMN00036970	SRR063491	Anterior nares	2010-08-25	Illumina Genome Analyzer II	PAIRED	200	6348639600	209101310	191336622	0.0849573
SAMN00073446	SRR063498	Anterior nares	2010-08-27	Illumina Genome Analyzer II	PAIRED	200	6575104200	149649276	138622298	0.0736855
SAMN00035094	SRR063524	Anterior nares	2010-08-26	Illumina Genome Analyzer II	PAIRED	200	5114319800	37277282	35689764	0.0425867
SAMN00087564	SRR1031112	Anterior nares	2013-11-18	Illumina HiSeq 2000	PAIRED	202	1111313504	5243112	5001924	0.0460009
SAMN00148000	SRR1031146	Anterior nares	2013-11-18	Illumina HiSeq 2000	PAIRED	202	832509266	4961524	4746798	0.0432782
SAMN00094446	SRR1031151	Anterior nares	2013-11-18	Illumina HiSeq 2000	PAIRED	202	907665790	10181608	9704686	0.0468415
SAMN00087564	SRR1031165	Anterior nares	2013-11-18	Illumina HiSeq 2000	PAIRED	202	1109261588	5166554	4920922	0.0475427
SAMN00142364	SRR1031356	Anterior nares	2013-11-18	Illumina HiSeq 2000	PAIRED	202	802540142	4712660	4498944	0.0453493
SAMN00086050	SRR1031375	Anterior nares	2013-11-18	Illumina HiSeq 2000	PAIRED	202	843735820	26063252	25005580	0.040581
SAMN00087620	SRR1031414	Anterior nares	2013-11-18	Illumina HiSeq 2000	PAIRED	202	1035266766	7055658	6730236	0.0461221
SAMN00087032	SRR1031421	Anterior nares	2013-11-18	Illumina HiSeq 2000	PAIRED	202	718550562	14267260	13653180	0.0430412
SAMN00141774	SRR1031486	Anterior nares	2013-11-18	Illumina HiSeq 2000	PAIRED	202	1049401312	3643474	3481470	0.0444642
SAMN00087403	SRR1031575	Anterior nares	2013-11-18	Illumina HiSeq 2000	PAIRED	202	1085476896	1030200	986770	0.0421569
SAMN00141774	SRR1031668	Anterior nares	2013-11-18	Illumina HiSeq 2000	PAIRED	202	1055483128	3668522	3503286	0.0450416
SAMN00143529	SRR1031749	Anterior nares	2013-11-18	Illumina HiSeq 2000	PAIRED	202	1010612262	4157160	3967280	0.0456754
SAMN00094554	SRR1179029	Anterior nares	2014-02-28	Illumina HiSeq 2000	PAIRED	202	3918818382	1826484	1725282	0.0554081
SAMN00094554	SRR1179051	Anterior nares	2014-02-28	Illumina HiSeq 2000	PAIRED	202	3263345754	2303406	2165844	0.0597211
SAMN00040032	SRR1803319	Anterior nares	2015-02-19	Illumina HiSeq 2000	PAIRED	200	2683155800	9784880	9351590	0.0442816
SAMN00039754	SRR1803852	Anterior nares	2015-02-19	Illumina HiSeq 2000	PAIRED	200	3277052400	6175342	5865878	0.0501129
SAMN00087282	SRR1803886	Anterior nares	2015-02-19	Illumina HiSeq 2000	PAIRED	200	1654819200	7276646	6950214	0.0448602
SAMN00142783	SRR1803989	Anterior nares	2015-02-19	Illumina HiSeq 2000	PAIRED	200	4049223400	9884466	9419058	0.0470848
SAMN00142955	SRR1803990	Anterior nares	2015-02-19	Illumina HiSeq 2000	PAIRED	200	3955129800	4156756	3947888	0.0502478
SAMN00081664	SRR1804076	Anterior nares	2015-02-19	Illumina HiSeq 2000	PAIRED	200	4470532800	6660950	6362798	0.0447612
SAMN00146941	SRR1804083	Anterior nares	2015-02-19	Illumina HiSeq 2000	PAIRED	200	4801856000	6853658	6500764	0.0514899
SAMN00146385	SRR1804150	Anterior nares	2015-02-19	Illumina HiSeq 2000	PAIRED	200	4202573000	21864884	20922756	0.0430886
SAMN00143625	SRR1804161	Anterior nares	2015-02-19	Illumina HiSeq 2000	PAIRED	200	3341694000	3319668	3164128	0.0468541
SAMN00146485	SRR1804202	Anterior nares	2015-02-19	Illumina HiSeq 2000	PAIRED	200	4000480800	16480978	15740850	0.044908
SAMN00040590	SRR1804248	Anterior nares	2015-02-19	Illumina HiSeq 2000	PAIRED	200	3171766800	14588238	13923052	0.0455974
SAMN00094599	SRR1804255	Anterior nares	2015-02-19	Illumina HiSeq 2000	PAIRED	200	4214938600	252654530	241679466	0.043439
SAMN00147953	SRR1804257	Anterior nares	2015-02-19	Illumina HiSeq 2000	PAIRED	200	5300725400	71371448	68408108	0.04152
SAMN00081656	SRR1804262	Anterior nares	2015-02-19	Illumina HiSeq 2000	PAIRED	200	3102598800	10300788	9836390	0.0450837
SAMN00100552	SRR1804373	Anterior nares	2015-02-19	Illumina HiSeq 2000	PAIRED	200	5053819400	20065064	19147378	0.0457355
SAMN00069108	SRR1804407	Anterior nares	2015-02-19	Illumina HiSeq 2000	PAIRED	200	5509776800	68028550	65004004	0.04446
SAMN00143108	SRR1804563	Anterior nares	2015-02-19	Illumina HiSeq 2000	PAIRED	200	3567805000	11908910	11371792	0.0451022
SAMN00036802	SRR1804654	Anterior nares	2015-02-19	Illumina HiSeq 2000	PAIRED	200	4385058000	26612692	25389582	0.0459596
SAMN00082126	SRR1804682	Anterior nares	2015-02-19	Illumina HiSeq 2000	PAIRED	200	2712453200	10844370	10374922	0.0432896
SAMN00082029	SRR1804800	Anterior nares	2015-02-19	Illumina HiSeq 2000	PAIRED	200	4904578800	10231704	9740238	0.0480336
SAMN00082650	SRR1804810	Anterior nares	2015-02-19	Illumina HiSeq 2000	PAIRED	200	6433350400	16379776	15676210	0.0429533
SAMN00039980	SRR1804817	Anterior nares	2015-02-19	Illumina HiSeq 2000	PAIRED	200	5951083800	23063956	22013960	0.0455254
SAMN00146504	SRR1804852	Anterior nares	2015-02-19	Illumina HiSeq 2000	PAIRED	200	3500851200	7749730	7370980	0.0488727
SAMN00099780	SRR1804873	Anterior nares	2015-02-19	Illumina HiSeq 2000	PAIRED	200	3944433400	14634496	13971532	0.0453015
SAMN00100599	SRR1804883	Anterior nares	2015-02-19	Illumina HiSeq 2000	PAIRED	200	5643452400	14441182	13794782	0.0447609
SAMN00095123	SRR1805055	Anterior nares	2015-02-19	Illumina HiSeq 2000	PAIRED	200	5448864200	43062360	41142956	0.0445727
SAMN00036508	SRR1805080	Anterior nares	2015-02-19	Illumina HiSeq 2000	PAIRED	200	6588512600	48480202	46535346	0.0401165
SAMN00039803	SRR346690	Anterior nares	2011-12-08	Illumina HiSeq 2000	PAIRED	200	21291166000	491396108	439481502	0.105647
SAMN00037011	SRR353618	Anterior nares	2011-12-08	Illumina Genome Analyzer II	PAIRED	200	1957098200	109296140	101400970	0.0722365
SAMN00036858	SRR353629	Anterior nares	2011-12-08	Illumina HiSeq 2000	PAIRED	200	20539236200	497628212	443456054	0.108861
SAMN00100447	SRR513150	Anterior nares	2012-06-13	Illumina HiSeq 2000	PAIRED	200	12534990000	507966168	461441932	0.0915892
SAMN00145948	SRR513156	Anterior nares	2012-06-13	Illumina HiSeq 2000	PAIRED	200	9071909400	366781904	335530484	0.0852044
SAMN00087489	SRR513160	Anterior nares	2012-06-13	Illumina HiSeq 2000	PAIRED	200	25825548400	10994010590	10573542742	0.0382452
SAMN00095268	SRR513803	Anterior nares	2012-06-19	Illumina HiSeq 2000	PAIRED	200	499783200	90818190	87248850	0.039302
SAMN00146351	SRR514258	Anterior nares	2012-06-19	Illumina HiSeq 2000	PAIRED	200	7599321200	84558210	80848076	0.0438767
SAMN00065849	SRR531498	Anterior nares	2012-08-03	Illumina HiSeq 2000	PAIRED	202	623556628	5766494	5522478	0.0423162
SAMN00066044	SRR532174	Anterior nares	2012-08-06	Illumina HiSeq 2000	PAIRED	202	673315692	5827094	5561666	0.0455507
SAMN00062968	SRR532808	Anterior nares	2012-08-06	Illumina HiSeq 2000	PAIRED	202	528765502	2393498	2286438	0.0447295
SAMN00085526	SRR533168	Anterior nares	2012-08-06	Illumina HiSeq 2000	PAIRED	202	594962518	6764576	6463192	0.0445533
SAMN00139880	SRR534444	Anterior nares	2012-08-07	Illumina HiSeq 2000	PAIRED	202	54465260	361580	341380	0.0558659
SAMN00088034	SRR537710	Anterior nares	2012-08-13	Illumina HiSeq 2000	PAIRED	202	555342642	31588962	30220210	0.0433301
SAMN00088850	SRR537948	Anterior nares	2012-08-13	Illumina HiSeq 2000	PAIRED	202	516816394	21824686	20882558	0.043168
SAMN00088427	SRR537972	Anterior nares	2012-08-13	Illumina HiSeq 2000	PAIRED	202	463975820	40883992	39035894	0.0452035
SAMN00069200	SRR549752	Anterior nares	2012-08-31	Illumina HiSeq 2000	PAIRED	202	583491746	28300402	27130418	0.0413416
SAMN00038735	SRR569358	Anterior nares	2012-09-14	Illumina HiSeq 2000	PAIRED	202	423832158	6421580	6128478	0.0456433
SAMN00042076	SRR059358	Buccal Mucosa	2010-09-23	Illumina Genome Analyzer II	PAIRED	202	7778878802	475238936	451961062	0.0489814
SAMN00045775	SRR059391	Buccal Mucosa	2010-07-08	Illumina Genome Analyzer II	PAIRED	202	7037882404	283631634	265759280	0.0630126
SAMN00044752	SRR059418	Buccal Mucosa	2010-07-08	Illumina Genome Analyzer II	PAIRED	202	6784226964	38349094	37596240	0.0196316
SAMN00045595	SRR059439	Buccal Mucosa	2010-07-08	Illumina Genome Analyzer II	PAIRED	202	7095705712	319500976	303351480	0.050546
SAMN00041554	SRR059445	Buccal Mucosa	2010-07-08	Illumina Genome Analyzer II	PAIRED	202	6417364664	18342610	17740044	0.0328506
SAMN00043297	SRR059513	Buccal Mucosa	2010-07-10	Illumina Genome Analyzer II	PAIRED	202	6425826444	328090016	309946982	0.055299
SAMN00039028	SRR059875	Buccal Mucosa	2010-07-12	Illumina Genome Analyzer II	PAIRED	202	7276890622	327639354	316402296	0.034297
SAMN00044572	SRR060037	Buccal Mucosa	2010-07-14	Illumina Genome Analyzer II	PAIRED	200	3362442000	249053880	239879646	0.0368363
SAMN00072677	SRR060041	Buccal Mucosa	2010-07-14	Illumina Genome Analyzer II	PAIRED	200	11847780600	706122108	679020980	0.0383802
SAMN00077031	SRR060141	Buccal Mucosa	2010-07-15	Illumina Genome Analyzer II	PAIRED	200	11103744400	696083920	670253978	0.0371075
SAMN00066632	SRR060155	Buccal Mucosa	2010-07-15	Illumina Genome Analyzer II	PAIRED	200	14216329400	772866544	723356748	0.06406
SAMN00032684	SRR060401	Buccal Mucosa	2010-08-09	Illumina Genome Analyzer II	PAIRED	202	7689453604	328004772	312787304	0.046394
SAMN00038298	SRR060434	Buccal Mucosa	2010-08-09	Illumina Genome Analyzer II	PAIRED	202	5858081406	237011246	223276054	0.0579516
SAMN00045055	SRR060448	Buccal Mucosa	2010-08-09	Illumina Genome Analyzer II	PAIRED	202	7086588038	121763782	117733680	0.0330977
SAMN00040342	SRR061148	Buccal Mucosa	2010-07-29	Illumina Genome Analyzer II	PAIRED	200	7559385200	767055004	732139910	0.0455184
SAMN00035099	SRR061298	Buccal Mucosa	2010-07-29	Illumina Genome Analyzer II	PAIRED	200	5140897200	359031972	345847836	0.0367213
SAMN00040242	SRR061344	Buccal Mucosa	2010-07-29	Illumina Genome Analyzer II	PAIRED	200	5424608600	186237334	179231772	0.0376163
SAMN00063685	SRR061374	Buccal Mucosa	2010-07-29	Illumina Genome Analyzer II	PAIRED	200	5552149600	900846472	863837850	0.0410821
SAMN00035793	SRR061379	Buccal Mucosa	2010-07-29	Illumina Genome Analyzer II	PAIRED	200	5988745600	278305904	260144286	0.0652578
SAMN00035690	SRR061388	Buccal Mucosa	2010-07-29	Illumina Genome Analyzer II	PAIRED	200	5400081400	285303992	264604446	0.0725526
SAMN00040291	SRR061397	Buccal Mucosa	2010-07-30	Illumina Genome Analyzer II	PAIRED	200	6135247400	1070138834	1030323422	0.0372058
SAMN00075127	SRR061429	Buccal Mucosa	2010-08-13	Illumina Genome Analyzer II	PAIRED	200	6391512200	291684162	271529410	0.0690979
SAMN00036864	SRR061483	Buccal Mucosa	2010-08-17	Illumina Genome Analyzer II	PAIRED	200	5975683000	693324196	658256794	0.0505787
SAMN00063812	SRR061504	Buccal Mucosa	2010-08-13	Illumina Genome Analyzer II	PAIRED	200	4608064400	351156800	338286370	0.0366515
SAMN00037414	SRR061536	Buccal Mucosa	2010-08-14	Illumina Genome Analyzer II	PAIRED	200	6214633400	366359724	343913282	0.0612689
SAMN00037567	SRR061910	Buccal Mucosa	2010-08-09	Illumina Genome Analyzer II	PAIRED	202	7377548030	265419314	248689068	0.0630333
SAMN00038345	SRR061946	Buccal Mucosa	2010-08-09	Illumina Genome Analyzer II	PAIRED	202	7681233618	921005466	881108648	0.0433188
SAMN00037751	SRR061959	Buccal Mucosa	2010-08-09	Illumina Genome Analyzer II	PAIRED	202	7215625234	106059292	102182912	0.0365492
SAMN00045148	SRR061962	Buccal Mucosa	2010-08-09	Illumina Genome Analyzer II	PAIRED	202	7686770438	1782443152	1719373298	0.0353839
SAMN00043843	SRR061965	Buccal Mucosa	2010-08-09	Illumina Genome Analyzer II	PAIRED	202	7698619960	904296632	862449908	0.0462754
SAMN00035043	SRR061975	Buccal Mucosa	2010-08-09	Illumina Genome Analyzer II	PAIRED	202	7108417168	209596816	202486214	0.0339251
SAMN00063431	SRR061999	Buccal Mucosa	2010-08-09	Illumina Genome Analyzer II	PAIRED	202	7277164534	2104849292	2025146758	0.0378661
SAMN00034929	SRR062010	Buccal Mucosa	2010-08-09	Illumina Genome Analyzer II	PAIRED	202	7617159218	244437978	235548362	0.0363676
SAMN00038433	SRR062024	Buccal Mucosa	2010-08-09	Illumina Genome Analyzer II	PAIRED	202	7865559224	900228150	863429810	0.0408767
SAMN00045205	SRR062028	Buccal Mucosa	2010-08-09	Illumina Genome Analyzer II	PAIRED	202	8175298954	414473296	392894040	0.0520643
SAMN00045499	SRR062106	Buccal Mucosa	2010-08-09	Illumina Genome Analyzer II	PAIRED	202	6462940510	1267367190	1221692970	0.0360387
SAMN00037113	SRR062286	Buccal Mucosa	2010-08-14	Illumina Genome Analyzer II	PAIRED	200	6178102400	184711022	178055122	0.0360341
SAMN00040805	SRR062297	Buccal Mucosa	2010-08-14	Illumina Genome Analyzer II	PAIRED	200	6608328200	776332056	745220218	0.0400754
SAMN00039992	SRR062304	Buccal Mucosa	2010-08-14	Illumina Genome Analyzer II	PAIRED	200	6050761400	199030600	188310056	0.0538638
SAMN00070637	SRR062311	Buccal Mucosa	2010-08-14	Illumina Genome Analyzer II	PAIRED	200	6680746400	847762084	817252408	0.0359885
SAMN00040189	SRR062314	Buccal Mucosa	2010-08-14	Illumina Genome Analyzer II	PAIRED	200	6490417800	244705628	236110326	0.0351251
SAMN00065058	SRR062326	Buccal Mucosa	2010-08-24	Illumina Genome Analyzer II	PAIRED	200	5158344200	617141108	590797682	0.0426862
SAMN00083833	SRR062344	Buccal Mucosa	2010-08-24	Illumina Genome Analyzer II	PAIRED	200	5788245400	226561988	218355536	0.0362217
SAMN00074785	SRR062448	Buccal Mucosa	2010-08-25	Illumina Genome Analyzer II	PAIRED	200	6192797400	426547240	400918086	0.0600851
SAMN00040439	SRR062454	Buccal Mucosa	2010-08-25	Illumina Genome Analyzer II	PAIRED	200	6300621600	90400050	87073716	0.0367957
SAMN00040547	SRR062494	Buccal Mucosa	2010-08-25	Illumina Genome Analyzer II	PAIRED	200	6293512400	364921484	344625534	0.0556173
SAMN00070016	SRR063475	Buccal Mucosa	2010-08-25	Illumina Genome Analyzer II	PAIRED	200	5929041400	213297860	200425208	0.0603506
SAMN00082502	SRR063479	Buccal Mucosa	2010-08-25	Illumina Genome Analyzer II	PAIRED	200	5838854200	200591454	185669916	0.0743877
SAMN00036492	SRR063499	Buccal Mucosa	2010-08-25	Illumina Genome Analyzer II	PAIRED	200	6806343800	234951654	219984464	0.0637033
SAMN00078195	SRR063525	Buccal Mucosa	2010-08-26	Illumina Genome Analyzer II	PAIRED	200	5735494000	77198340	74305094	0.0374781
SAMN00063655	SRR063710	Buccal Mucosa	2010-08-10	Illumina Genome Analyzer II	PAIRED	200	12090567600	580862716	541025286	0.0685832
SAMN00085573	SRR063916	Buccal Mucosa	2010-08-23	Illumina Genome Analyzer II	PAIRED	202	7650296914	315976884	298364100	0.0557407
SAMN00062466	SRR066381	Buccal Mucosa	2010-09-24	Illumina Genome Analyzer II	PAIRED	200	7762859400	123650260	119167274	0.0362554
SAMN00084157	SRR066420	Buccal Mucosa	2010-09-22	Illumina Genome Analyzer II	PAIRED	200	643235000	37334448	35283340	0.0549388
SAMN00143519	SRR1031113	Buccal Mucosa	2013-11-18	Illumina HiSeq 2000	PAIRED	202	904212398	414228068	398596096	0.0377376
SAMN00086156	SRR1031459	Buccal Mucosa	2013-11-18	Illumina HiSeq 2000	PAIRED	202	1213252804	10029502	9616816	0.0411472
SAMN00085934	SRR1031511	Buccal Mucosa	2013-11-18	Illumina HiSeq 2000	PAIRED	202	853852788	19156468	18431894	0.037824
SAMN00088166	SRR1565468	Buccal Mucosa	2014-09-05	Illumina HiSeq 2000	PAIRED	202	572025216	7694786	7372798	0.041845
SAMN00037871	SRR1568918	Buccal Mucosa	2014-09-08	Illumina HiSeq 2000	PAIRED	202	526705304	46104076	44292944	0.0392836
SAMN00143978	SRR1568997	Buccal Mucosa	2014-09-08	Illumina HiSeq 2000	PAIRED	202	401834560	35964484	34584218	0.0383786
SAMN00038971	SRR1569919	Buccal Mucosa	2014-09-08	Illumina HiSeq 2000	PAIRED	202	450521812	60548894	58246498	0.0380254
SAMN00038848	SRR1570029	Buccal Mucosa	2014-09-08	Illumina HiSeq 2000	PAIRED	202	482901806	24928012	24018608	0.0364812
SAMN00146361	SRR1803915	Buccal Mucosa	2015-02-19	Illumina HiSeq 2000	PAIRED	200	5732335400	963831890	927245044	0.0379598
SAMN00040390	SRR1803924	Buccal Mucosa	2015-02-19	Illumina HiSeq 2000	PAIRED	200	2642189400	59402342	56922590	0.041745
SAMN00087354	SRR1804183	Buccal Mucosa	2015-02-19	Illumina HiSeq 2000	PAIRED	200	1593430600	27721268	26446446	0.0459871
SAMN00041012	SRR1804243	Buccal Mucosa	2015-02-19	Illumina HiSeq 2000	PAIRED	200	3294649000	203733362	195772138	0.0390767
SAMN00077398	SRR1804327	Buccal Mucosa	2015-02-19	Illumina HiSeq 2000	PAIRED	200	5291587000	282410342	270881192	0.0408241
SAMN00087470	SRR1804356	Buccal Mucosa	2015-02-19	Illumina HiSeq 2000	PAIRED	200	1934107400	1031220302	992778288	0.0372782
SAMN00142968	SRR1804362	Buccal Mucosa	2015-02-19	Illumina HiSeq 2000	PAIRED	200	2627514200	122185356	117470676	0.0385863
SAMN00148987	SRR1804420	Buccal Mucosa	2015-02-19	Illumina HiSeq 2000	PAIRED	200	3777298400	1142111838	1099423582	0.0373766
SAMN00146931	SRR1804466	Buccal Mucosa	2015-02-19	Illumina HiSeq 2000	PAIRED	200	4053453000	138417268	132388982	0.0435515
SAMN00143068	SRR1804487	Buccal Mucosa	2015-02-19	Illumina HiSeq 2000	PAIRED	200	2987023000	383114614	366903104	0.042315
SAMN00082825	SRR1804574	Buccal Mucosa	2015-02-19	Illumina HiSeq 2000	PAIRED	200	2855196600	219421288	211017482	0.0382999
SAMN00142256	SRR1804575	Buccal Mucosa	2015-02-19	Illumina HiSeq 2000	PAIRED	200	5138045800	1461635640	1407301074	0.0371738
SAMN00100274	SRR1804645	Buccal Mucosa	2015-02-19	Illumina HiSeq 2000	PAIRED	200	4076793600	1400650426	1347175774	0.0381784
SAMN00037540	SRR1804660	Buccal Mucosa	2015-02-19	Illumina HiSeq 2000	PAIRED	200	4949982000	148418490	142230624	0.041692
SAMN00143357	SRR1804685	Buccal Mucosa	2015-02-19	Illumina HiSeq 2000	PAIRED	200	3427690200	334186376	321081222	0.0392151
SAMN00082437	SRR1804739	Buccal Mucosa	2015-02-19	Illumina HiSeq 2000	PAIRED	200	3701560400	563150144	541054576	0.0392357
SAMN00083258	SRR1804768	Buccal Mucosa	2015-02-19	Illumina HiSeq 2000	PAIRED	200	2956566800	267955828	257641708	0.0384919
SAMN00036005	SRR1804821	Buccal Mucosa	2015-02-19	Illumina HiSeq 2000	PAIRED	200	2494858200	62113384	59581516	0.040762
SAMN00095227	SRR1804845	Buccal Mucosa	2015-02-19	Illumina HiSeq 2000	PAIRED	200	2843909000	36706228	35169614	0.0418625
SAMN00148798	SRR1804913	Buccal Mucosa	2015-02-19	Illumina HiSeq 2000	PAIRED	200	5122935000	616830836	593609118	0.0376468
SAMN00142669	SRR1804916	Buccal Mucosa	2015-02-19	Illumina HiSeq 2000	PAIRED	200	4618465000	105071916	101123624	0.037577
SAMN00068629	SRR1804965	Buccal Mucosa	2015-02-19	Illumina HiSeq 2000	PAIRED	200	4863236000	371122076	356543534	0.0392823
SAMN00143234	SRR1804970	Buccal Mucosa	2015-02-19	Illumina HiSeq 2000	PAIRED	200	4873503800	369373968	354579690	0.0400523
SAMN00148192	SRR1804977	Buccal Mucosa	2015-02-19	Illumina HiSeq 2000	PAIRED	200	3206544200	349831680	336633000	0.0377287
SAMN00031542	SRR1805047	Buccal Mucosa	2015-02-19	Illumina HiSeq 2000	PAIRED	200	2468624600	209438852	200602968	0.0421884
SAMN00086984	SRR1805063	Buccal Mucosa	2015-02-19	Illumina HiSeq 2000	PAIRED	200	5549356600	130499878	125488258	0.0384033
SAMN00031591	SRR1805088	Buccal Mucosa	2015-02-19	Illumina HiSeq 2000	PAIRED	200	5348927400	252971872	243149016	0.0388298
SAMN00041090	SRR346657	Buccal Mucosa	2011-12-08	Illumina Genome Analyzer II	PAIRED	200	5510599800	301634682	277712024	0.07931
SAMN00036372	SRR346675	Buccal Mucosa	2011-12-08	Illumina Genome Analyzer II	PAIRED	200	6806770800	350409804	337296166	0.0374237
SAMN00143711	SRR513169	Buccal Mucosa	2012-06-13	Illumina HiSeq 2000	PAIRED	200	12893848000	1059087212	993341262	0.0620779
SAMN00142153	SRR513178	Buccal Mucosa	2012-06-13	Illumina HiSeq 2000	PAIRED	200	13110766000	294193406	282597798	0.0394149
SAMN00143589	SRR513382	Buccal Mucosa	2012-06-14	Illumina HiSeq 2000	PAIRED	200	17056656800	1201619422	1119830834	0.0680653
SAMN00095137	SRR513436	Buccal Mucosa	2012-06-15	Illumina HiSeq 2000	PAIRED	200	19714329400	1872388500	1800502356	0.0383928
SAMN00099568	SRR513451	Buccal Mucosa	2012-06-15	Illumina HiSeq 2000	PAIRED	200	8622482000	1765860770	1698956350	0.0378877
SAMN00142008	SRR513822	Buccal Mucosa	2012-06-19	Illumina HiSeq 2000	PAIRED	200	17518000000	4011340038	3863424932	0.0368742
SAMN00143759	SRR514198	Buccal Mucosa	2012-06-19	Illumina HiSeq 2000	PAIRED	200	13498910000	2300995130	2190362154	0.0480805
SAMN00142945	SRR514241	Buccal Mucosa	2012-06-19	Illumina HiSeq 2000	PAIRED	200	12772774800	870667268	814703774	0.0642766
SAMN00145938	SRR514254	Buccal Mucosa	2013-01-10	Illumina HiSeq 2000	PAIRED	200	11284163400	1611812540	1551177796	0.037619
SAMN00143863	SRR514312	Buccal Mucosa	2012-06-19	Illumina HiSeq 2000	PAIRED	200	11321426200	485125826	442679566	0.0874954
SAMN00088024	SRR532389	Buccal Mucosa	2012-08-06	Illumina HiSeq 2000	PAIRED	202	732874988	17309380	16674292	0.0366904
SAMN00065647	SRR532703	Buccal Mucosa	2012-08-06	Illumina HiSeq 2000	PAIRED	202	673759284	51578478	49570396	0.0389326
SAMN00031103	SRR539705	Buccal Mucosa	2012-08-14	Illumina HiSeq 2000	PAIRED	202	689366410	15417852	14821548	0.0386762
SAMN00071795	SRR540640	Buccal Mucosa	2012-08-15	Illumina HiSeq 2000	PAIRED	202	728869126	9307352	8892040	0.0446219
SAMN00088594	SRR540730	Buccal Mucosa	2012-08-15	Illumina HiSeq 2000	PAIRED	202	708805274	25908318	24981138	0.035787
SAMN00064481	SRR540828	Buccal Mucosa	2012-08-15	Illumina HiSeq 2000	PAIRED	202	546583922	60694940	58268112	0.039984
SAMN00085516	SRR545277	Buccal Mucosa	2012-08-20	Illumina HiSeq 2000	PAIRED	202	664288716	46528680	44801176	0.0371277
SAMN00045838	SRR059924	Retroauricular Crease Skin	2010-07-12	Illumina Genome Analyzer II	PAIRED	202	6417590500	176881906	161923806	0.0845655
SAMN00078230	SRR061277	Retroauricular Crease Skin	2010-07-29	Illumina Genome Analyzer II	PAIRED	200	5239715000	1103187448	1042035988	0.0554316
SAMN00077092	SRR061309	Retroauricular Crease Skin	2010-07-29	Illumina Genome Analyzer II	PAIRED	200	6484607800	626318776	593168556	0.0529287
SAMN00072997	SRR061351	Retroauricular Crease Skin	2010-07-29	Illumina Genome Analyzer II	PAIRED	200	2963187800	352457882	330876202	0.0612319
SAMN00036599	SRR061376	Retroauricular Crease Skin	2010-07-29	Illumina Genome Analyzer II	PAIRED	200	6043249800	852217396	814472080	0.0442907
SAMN00040334	SRR061401	Retroauricular Crease Skin	2010-07-30	Illumina Genome Analyzer II	PAIRED	200	5700648000	144211638	134991348	0.0639358
SAMN00040282	SRR061405	Retroauricular Crease Skin	2010-07-29	Illumina Genome Analyzer II	PAIRED	200	5756388600	920010818	874776150	0.0491675
SAMN00045816	SRR061921	Retroauricular Crease Skin	2010-08-09	Illumina Genome Analyzer II	PAIRED	202	6087801664	1007820218	954810368	0.0525985
SAMN00039067	SRR061923	Retroauricular Crease Skin	2010-08-09	Illumina Genome Analyzer II	PAIRED	202	5825251760	1371016622	1305694468	0.047645
SAMN00039069	SRR061926	Retroauricular Crease Skin	2010-08-09	Illumina Genome Analyzer II	PAIRED	202	5598107204	1047080534	992497912	0.0521284
SAMN00078191	SRR061928	Retroauricular Crease Skin	2010-08-09	Illumina Genome Analyzer II	PAIRED	202	5404220534	1106771534	1053303952	0.0483095
SAMN00045700	SRR061948	Retroauricular Crease Skin	2010-08-09	Illumina Genome Analyzer II	PAIRED	202	7678538534	346296478	326436444	0.0573498
SAMN00034476	SRR061989	Retroauricular Crease Skin	2010-08-09	Illumina Genome Analyzer II	PAIRED	202	7202439482	27879636	26567040	0.0470808
SAMN00034479	SRR061995	Retroauricular Crease Skin	2010-08-09	Illumina Genome Analyzer II	PAIRED	202	7126494148	215578440	203262298	0.0571307
SAMN00045873	SRR062006	Retroauricular Crease Skin	2010-08-09	Illumina Genome Analyzer II	PAIRED	202	7173161602	234787024	219339882	0.0657921
SAMN00041481	SRR062016	Retroauricular Crease Skin	2010-08-09	Illumina Genome Analyzer II	PAIRED	202	5988315654	661779472	629592792	0.0486366
SAMN00045814	SRR062018	Retroauricular Crease Skin	2010-08-09	Illumina Genome Analyzer II	PAIRED	202	6379507844	346042362	328999824	0.0492499
SAMN00041479	SRR062020	Retroauricular Crease Skin	2010-08-09	Illumina Genome Analyzer II	PAIRED	202	6082096174	409993946	387857776	0.0539915
SAMN00038162	SRR062022	Retroauricular Crease Skin	2010-08-09	Illumina Genome Analyzer II	PAIRED	202	7868892830	146031456	134704104	0.0775679
SAMN00040233	SRR062408	Retroauricular Crease Skin	2010-08-24	Illumina Genome Analyzer II	PAIRED	200	6042615000	372034106	348085794	0.0643713
SAMN00040251	SRR062437	Retroauricular Crease Skin	2010-08-25	Illumina Genome Analyzer II	PAIRED	200	6150414800	345667248	332558054	0.0379243
SAMN00040299	SRR062492	Retroauricular Crease Skin	2010-08-25	Illumina Genome Analyzer II	PAIRED	200	6478410600	738587144	703456516	0.0475646
SAMN00040196	SRR062513	Retroauricular Crease Skin	2010-08-25	Illumina Genome Analyzer II	PAIRED	200	6638996400	268186310	257424558	0.0401279
SAMN00083596	SRR1803919	Retroauricular Crease Skin	2015-02-19	Illumina HiSeq 2000	PAIRED	200	4647975200	451265980	434423624	0.0373225
SAMN00084211	SRR1805070	Retroauricular Crease Skin	2015-02-19	Illumina HiSeq 2000	PAIRED	200	4789745400	89973224	85779906	0.0466063
SAMN00040281	SRR346688	Retroauricular Crease Skin	2011-12-08	Illumina Genome Analyzer II	PAIRED	200	5798550400	505676902	484214604	0.0424427
SAMN00066697	SRR346702	Retroauricular Crease Skin	2011-12-08	Illumina Genome Analyzer II	PAIRED	200	4905316400	617589548	582313682	0.0571186
SAMN00040234	SRR346716	Retroauricular Crease Skin	2011-12-08	Illumina Genome Analyzer II	PAIRED	200	5739709800	467633636	446969238	0.0441893
SAMN00065615	SRR353625	Retroauricular Crease Skin	2011-12-08	Illumina Genome Analyzer II	PAIRED	200	5988727200	3403972498	3224681338	0.0526712
SAMN00070566	SRR532026	Retroauricular Crease Skin	2012-08-06	Illumina HiSeq 2000	PAIRED	202	554608978	172600516	163720394	0.051449
SAMN00077568	SRR532326	Retroauricular Crease Skin	2012-08-06	Illumina HiSeq 2000	PAIRED	202	521507844	27620672	26416752	0.0435876
SAMN00073587	SRR532439	Retroauricular Crease Skin	2012-08-06	Illumina HiSeq 2000	PAIRED	202	408494500	9786294	9282910	0.0514377
SAMN00085523	SRR532456	Retroauricular Crease Skin	2012-08-06	Illumina HiSeq 2000	PAIRED	202	552679272	218090714	206473290	0.0532688
SAMN00088031	SRR532970	Retroauricular Crease Skin	2012-08-06	Illumina HiSeq 2000	PAIRED	202	491429438	201233612	190564376	0.0530192
SAMN00064767	SRR533059	Retroauricular Crease Skin	2012-08-06	Illumina HiSeq 2000	PAIRED	202	524262720	37401310	35414640	0.0531177
SAMN00078655	SRR533060	Retroauricular Crease Skin	2012-08-06	Illumina HiSeq 2000	PAIRED	202	525349884	92703456	87753648	0.053394
SAMN00088600	SRR533093	Retroauricular Crease Skin	2012-08-06	Illumina HiSeq 2000	PAIRED	202	552913188	82477610	78173394	0.0521865
SAMN00097969	SRR533430	Retroauricular Crease Skin	2012-08-06	Illumina HiSeq 2000	PAIRED	202	502047164	91971610	87084826	0.0531336
SAMN00063619	SRR533454	Retroauricular Crease Skin	2012-08-06	Illumina HiSeq 2000	PAIRED	202	493615078	142436058	135078814	0.051653
SAMN00088846	SRR537796	Retroauricular Crease Skin	2012-08-13	Illumina HiSeq 2000	PAIRED	202	461113884	55596258	52650492	0.052985
SAMN00088908	SRR537829	Retroauricular Crease Skin	2012-08-13	Illumina HiSeq 2000	PAIRED	202	525692880	83059168	79046438	0.0483117
SAMN00031110	SRR537994	Retroauricular Crease Skin	2012-08-13	Illumina HiSeq 2000	PAIRED	202	420946588	63679288	60352146	0.0522484
SAMN00034209	SRR538000	Retroauricular Crease Skin	2012-08-13	Illumina HiSeq 2000	PAIRED	202	544467972	1215030	1152006	0.0518703
SAMN00139745	SRR538001	Retroauricular Crease Skin	2012-08-13	Illumina HiSeq 2000	PAIRED	202	537797932	344208	324412	0.0575117
SAMN00085260	SRR539462	Retroauricular Crease Skin	2012-08-14	Illumina HiSeq 2000	PAIRED	202	505030502	110806090	105720538	0.045896
SAMN00031109	SRR539562	Retroauricular Crease Skin	2012-08-14	Illumina HiSeq 2000	PAIRED	202	507974854	107080200	101983942	0.0475929
SAMN00076708	SRR539636	Retroauricular Crease Skin	2012-08-14	Illumina HiSeq 2000	PAIRED	202	510506318	56967838	54298004	0.0468656
SAMN00085259	SRR540566	Retroauricular Crease Skin	2012-08-15	Illumina HiSeq 2000	PAIRED	202	471497896	36288088	34559978	0.047622
SAMN00087912	SRR540807	Retroauricular Crease Skin	2012-08-15	Illumina HiSeq 2000	PAIRED	202	543798948	140439692	133494124	0.0494559
SAMN00088601	SRR540820	Retroauricular Crease Skin	2012-08-15	Illumina HiSeq 2000	PAIRED	202	589245918	243303950	230190514	0.0538973
SAMN00088424	SRR541043	Retroauricular Crease Skin	2012-08-15	Illumina HiSeq 2000	PAIRED	202	514513998	144568976	136868130	0.0532676
SAMN00139876	SRR541209	Retroauricular Crease Skin	2012-08-15	Illumina HiSeq 2000	PAIRED	202	539602600	487224	463792	0.0480929
SAMN00069556	SRR541282	Retroauricular Crease Skin	2012-08-15	Illumina HiSeq 2000	PAIRED	202	596596698	129561184	122715202	0.0528398
SAMN00088030	SRR541301	Retroauricular Crease Skin	2012-08-15	Illumina HiSeq 2000	PAIRED	202	622897906	265826344	251545954	0.0537207
SAMN00034142	SRR541320	Retroauricular Crease Skin	2012-08-15	Illumina HiSeq 2000	PAIRED	202	454714928	3825274	3645696	0.0469451
SAMN00085522	SRR545365	Retroauricular Crease Skin	2012-08-20	Illumina HiSeq 2000	PAIRED	202	589925648	99881122	94579834	0.053076
SAMN00065614	SRR545492	Retroauricular Crease Skin	2012-08-20	Illumina HiSeq 2000	PAIRED	202	511279574	27876202	26497552	0.0494562
SAMN00087911	SRR545506	Retroauricular Crease Skin	2012-08-20	Illumina HiSeq 2000	PAIRED	202	541943174	145430506	137765212	0.0527076
SAMN00096557	SRR545574	Retroauricular Crease Skin	2012-08-20	Illumina HiSeq 2000	PAIRED	202	526179296	137019024	129634510	0.0538941
SAMN00139744	SRR549511	Retroauricular Crease Skin	2012-08-31	Illumina HiSeq 2000	PAIRED	202	535204454	261792	250884	0.0416667
SAMN00067143	SRR549768	Retroauricular Crease Skin	2012-08-31	Illumina HiSeq 2000	PAIRED	202	597895760	77304390	73386600	0.05068
SAMN00036273	SRR062372	Saliva	2010-08-24	Illumina Genome Analyzer II	PAIRED	200	6310386000	188501956	181858580	0.035243
SAMN00035686	SRR062413	Saliva	2010-08-24	Illumina Genome Analyzer II	PAIRED	200	6413903000	250560598	233677640	0.0673807
SAMN00035160	SRR062435	Saliva	2010-08-25	Illumina Genome Analyzer II	PAIRED	200	6469973800	159384262	153733312	0.0354549
SAMN00040338	SRR062462	Saliva	2010-08-25	Illumina Genome Analyzer II	PAIRED	200	5632218000	232125674	223747118	0.0360949
SAMN00084542	SRR1804765	Saliva	2015-02-19	Illumina HiSeq 2000	PAIRED	200	4966665400	242212342	232812474	0.0388084
SAMN00035910	SRR346681	Saliva	2011-12-08	Illumina Genome Analyzer II	PAIRED	200	8079636000	1422620754	1372002988	0.0355806
SAMN00099900	SRR514209	Saliva	2012-06-19	Illumina HiSeq 2000	PAIRED	200	10679827400	190071900	181844440	0.043286
SAMN00146343	SRR514322	Saliva	2012-06-20	Illumina HiSeq 2000	PAIRED	200	13452123200	8384081912	8039209332	0.0411342
SAMN00034433	SRR059367	Stool	2010-07-08	Illumina Genome Analyzer II	PAIRED	202	6796530178	1791192580	1726060710	0.0363623
SAMN00043166	SRR059424	Stool	2010-07-08	Illumina Genome Analyzer II	PAIRED	202	5997731278	2818198556	2706875346	0.0395015
SAMN00043289	SRR059455	Stool	2010-07-09	Illumina Genome Analyzer II	PAIRED	202	5975719742	2429305732	2331232308	0.040371
SAMN00032676	SRR059854	Stool	2010-07-12	Illumina Genome Analyzer II	PAIRED	202	8106718136	2994345384	2883190238	0.0371217
SAMN00034376	SRR059896	Stool	2010-07-12	Illumina Genome Analyzer II	PAIRED	202	7427523436	3004214902	2896685050	0.035793
SAMN00044394	SRR059900	Stool	2010-07-12	Illumina Genome Analyzer II	PAIRED	202	7582968092	3661868928	3528875158	0.0363186
SAMN00039645	SRR059916	Stool	2010-07-12	Illumina Genome Analyzer II	PAIRED	202	6962457018	1763372130	1696332168	0.038018
SAMN00044564	SRR060006	Stool	2010-07-13	Illumina Genome Analyzer II	PAIRED	200	8455635200	5411833712	5208952790	0.0374884
SAMN00032571	SRR060443	Stool	2010-08-09	Illumina Genome Analyzer II	PAIRED	202	7813990644	2367604024	2276647868	0.038417
SAMN00037108	SRR061129	Stool	2010-07-29	Illumina Genome Analyzer II	PAIRED	200	7464890800	3083816032	2973483026	0.0357781
SAMN00035169	SRR061137	Stool	2010-07-29	Illumina Genome Analyzer II	PAIRED	200	6364573000	2215418638	2131063438	0.0380764
SAMN00035677	SRR061138	Stool	2010-07-29	Illumina Genome Analyzer II	PAIRED	200	6025141400	1912906468	1839886296	0.0381724
SAMN00037000	SRR061208	Stool	2010-07-29	Illumina Genome Analyzer II	PAIRED	200	5698553600	3250963356	3122950906	0.0393768
SAMN00040599	SRR061256	Stool	2011-04-06	Illumina Genome Analyzer II	PAIRED	200	5344414800	2847799232	2740558038	0.0376576
SAMN00068173	SRR061330	Stool	2010-07-29	Illumina Genome Analyzer II	PAIRED	200	4982196600	2880129332	2770231838	0.0381571
SAMN00036435	SRR061334	Stool	2010-07-29	Illumina Genome Analyzer II	PAIRED	200	5719946800	3112223090	2992140150	0.0385843
SAMN00037485	SRR061495	Stool	2010-08-13	Illumina Genome Analyzer II	PAIRED	200	5862221400	2354966500	2265715022	0.0378993
SAMN00037072	SRR061496	Stool	2010-08-13	Illumina Genome Analyzer II	PAIRED	200	5872080200	2283476882	2196925538	0.0379033
SAMN00038172	SRR061920	Stool	2010-08-09	Illumina Genome Analyzer II	PAIRED	202	7657428928	1838869226	1770492630	0.037184
SAMN00037735	SRR061934	Stool	2010-08-09	Illumina Genome Analyzer II	PAIRED	202	8005060828	1952422920	1880719586	0.0367253
SAMN00071891	SRR062348	Stool	2010-08-24	Illumina Genome Analyzer II	PAIRED	200	5618554400	1787982598	1721283612	0.037304
SAMN00040035	SRR062350	Stool	2010-08-24	Illumina Genome Analyzer II	PAIRED	200	6494516800	2971331120	2860132948	0.0374237
SAMN00068879	SRR062376	Stool	2010-08-24	Illumina Genome Analyzer II	PAIRED	200	5765522400	2286996530	2199980182	0.0380483
SAMN00070761	SRR062447	Stool	2010-08-25	Illumina Genome Analyzer II	PAIRED	200	6024925800	2559676330	2460384644	0.0387907
SAMN00087398	SRR1031075	Stool	2013-11-18	Illumina HiSeq 2000	PAIRED	202	814608430	546286174	523480980	0.0417459
SAMN00087621	SRR1031573	Stool	2013-11-18	Illumina HiSeq 2000	PAIRED	202	775000472	454987224	436989428	0.0395567
SAMN00086045	SRR1031578	Stool	2013-11-18	Illumina HiSeq 2000	PAIRED	202	1206613266	822556524	787911100	0.0421192
SAMN00095176	SRR1031764	Stool	2013-11-18	Illumina HiSeq 2000	PAIRED	202	619330586	374670004	359319216	0.0409715
SAMN00141759	SRR1031845	Stool	2013-11-18	Illumina HiSeq 2000	PAIRED	202	1194530636	815827500	780628596	0.043145
SAMN00142589	SRR1179027	Stool	2014-02-28	Illumina HiSeq 2000	PAIRED	202	2548544514	659657058	632715914	0.0408411
SAMN00078277	SRR1564176	Stool	2014-09-03	Illumina HiSeq 2000	PAIRED	202	995824246	735925390	708087164	0.0378275
SAMN00034600	SRR1564226	Stool	2014-09-03	Illumina HiSeq 2000	PAIRED	202	1180838470	848941158	815710946	0.0391431
SAMN00074068	SRR1564316	Stool	2014-09-03	Illumina HiSeq 2000	PAIRED	202	1154400912	809617010	775278020	0.0424139
SAMN00044933	SRR1564358	Stool	2014-09-03	Illumina HiSeq 2000	PAIRED	202	486086336	300031004	287797278	0.0407749
SAMN00065947	SRR1565469	Stool	2014-09-05	Illumina HiSeq 2000	PAIRED	202	1164104790	850913284	818069902	0.0385978
SAMN00082952	SRR1565470	Stool	2014-09-05	Illumina HiSeq 2000	PAIRED	202	1231854378	876787666	842233950	0.0394094
SAMN00070810	SRR1565848	Stool	2014-09-05	Illumina HiSeq 2000	PAIRED	202	1015069998	725356346	696277234	0.0400894
SAMN00073299	SRR1565850	Stool	2014-09-05	Illumina HiSeq 2000	PAIRED	202	1223715394	861350422	827202524	0.0396446
SAMN00088344	SRR1565851	Stool	2014-09-05	Illumina HiSeq 2000	PAIRED	202	1088127540	822766402	789847068	0.0400105
SAMN00083686	SRR1569421	Stool	2014-09-08	Illumina HiSeq 2000	PAIRED	202	319555718	156676856	150284364	0.0408005
SAMN00039077	SRR1570099	Stool	2014-09-08	Illumina HiSeq 2000	PAIRED	202	432904382	273884730	263310838	0.0386071
SAMN00074878	SRR1571119	Stool	2014-09-08	Illumina HiSeq 2000	PAIRED	202	432959932	286743848	275389832	0.0395964
SAMN00143610	SRR1803287	Stool	2015-02-19	Illumina HiSeq 2000	PAIRED	200	8478000	2650240	2552876	0.0367378
SAMN00071007	SRR1803850	Stool	2015-02-19	Illumina HiSeq 2000	PAIRED	200	1991064600	1741897712	1668834514	0.0419446
SAMN00082151	SRR1803906	Stool	2015-02-19	Illumina HiSeq 2000	PAIRED	200	2479930600	2138656416	2056098410	0.0386027
SAMN00149246	SRR1804148	Stool	2015-02-19	Illumina HiSeq 2000	PAIRED	200	4155946200	3526915960	3381273960	0.0412944
SAMN00040280	SRR1804305	Stool	2015-02-19	Illumina HiSeq 2000	PAIRED	200	4803709600	3898479002	3743737710	0.0396927
SAMN00087143	SRR1804335	Stool	2015-02-19	Illumina HiSeq 2000	PAIRED	200	3710237400	3070794506	2941231908	0.0421919
SAMN00100261	SRR1804401	Stool	2015-02-19	Illumina HiSeq 2000	PAIRED	200	5150436200	4327363180	4150270992	0.0409238
SAMN00099709	SRR1804410	Stool	2015-02-19	Illumina HiSeq 2000	PAIRED	200	3308047800	2880825424	2761746222	0.0413351
SAMN00148187	SRR1804438	Stool	2015-02-19	Illumina HiSeq 2000	PAIRED	200	4559744200	4060872862	3907034510	0.0378831
SAMN00075026	SRR1804492	Stool	2015-02-19	Illumina HiSeq 2000	PAIRED	200	6450670800	5527192680	5302531310	0.0406466
SAMN00040646	SRR1804577	Stool	2015-02-19	Illumina HiSeq 2000	PAIRED	200	3895734400	3374806324	3245607326	0.0382834
SAMN00037034	SRR1804615	Stool	2015-02-19	Illumina HiSeq 2000	PAIRED	200	7468407600	6169004452	5918569498	0.0405957
SAMN00036797	SRR1804618	Stool	2015-02-19	Illumina HiSeq 2000	PAIRED	200	4584840600	3752636618	3601641012	0.0402372
SAMN00067442	SRR1804631	Stool	2015-02-19	Illumina HiSeq 2000	PAIRED	200	3752172800	2848134350	2729601154	0.0416178
SAMN00035562	SRR1804636	Stool	2015-02-19	Illumina HiSeq 2000	PAIRED	200	3100558600	2816629016	2708780610	0.0382899
SAMN00070950	SRR1804642	Stool	2015-02-19	Illumina HiSeq 2000	PAIRED	200	3828632600	3385740786	3248254536	0.0406074
SAMN00082394	SRR1804647	Stool	2015-02-19	Illumina HiSeq 2000	PAIRED	200	3949996600	3448696914	3314648300	0.0388694
SAMN00039759	SRR1804648	Stool	2015-02-19	Illumina HiSeq 2000	PAIRED	200	4159759400	3407342666	3268218600	0.0408307
SAMN00036606	SRR1804684	Stool	2015-02-19	Illumina HiSeq 2000	PAIRED	200	3226295200	2788728776	2680899964	0.0386659
SAMN00037130	SRR1804706	Stool	2015-02-19	Illumina HiSeq 2000	PAIRED	200	2301690800	1965301430	1890692528	0.0379631
SAMN00081678	SRR1804740	Stool	2015-02-19	Illumina HiSeq 2000	PAIRED	200	3974410200	3513860296	3373393940	0.0399749
SAMN00076490	SRR1804804	Stool	2015-02-19	Illumina HiSeq 2000	PAIRED	200	5518682400	4587556148	4390464546	0.0429622
SAMN00095269	SRR1804815	Stool	2015-02-19	Illumina HiSeq 2000	PAIRED	200	2319071800	2127940316	2039976790	0.0413374
SAMN00087284	SRR1804820	Stool	2015-02-19	Illumina HiSeq 2000	PAIRED	200	5561155400	4522869284	4346164936	0.0390691
SAMN00148091	SRR1804864	Stool	2015-02-19	Illumina HiSeq 2000	PAIRED	200	4697498600	4210586576	4044510256	0.0394426
SAMN00040663	SRR1804893	Stool	2015-02-19	Illumina HiSeq 2000	PAIRED	200	3976588800	3406269036	3259352820	0.0431311
SAMN00146594	SRR1804908	Stool	2015-02-19	Illumina HiSeq 2000	PAIRED	200	5499330200	4457092428	4286190530	0.0383438
SAMN00142138	SRR1804966	Stool	2015-02-19	Illumina HiSeq 2000	PAIRED	200	7523790800	6372374214	6106456566	0.0417298
SAMN00147308	SRR1805011	Stool	2015-02-19	Illumina HiSeq 2000	PAIRED	200	4834203200	4356894166	4204093690	0.035071
SAMN00142140	SRR1805043	Stool	2015-02-19	Illumina HiSeq 2000	PAIRED	200	2375390600	1912044736	1830347048	0.0427279
SAMN00086971	SRR1805051	Stool	2015-02-19	Illumina HiSeq 2000	PAIRED	200	2997057000	2575240026	2469195884	0.0411784
SAMN00063777	SRR1805082	Stool	2015-02-19	Illumina HiSeq 2000	PAIRED	200	6553967600	5260130500	5051436422	0.0396747
SAMN00041128	SRR346711	Stool	2011-12-08	Illumina Genome Analyzer II	PAIRED	200	6275526800	5098515148	4897158114	0.0394933
SAMN00070431	SRR346712	Stool	2011-12-08	Illumina Genome Analyzer II	PAIRED	200	5136215800	3629404700	3482274566	0.0405384
SAMN00037421	SRR353617	Stool	2011-12-08	Illumina Genome Analyzer II	PAIRED	200	7007942400	5085431002	4885564930	0.0393017
SAMN00099822	SRR513158	Stool	2012-06-13	Illumina HiSeq 2000	PAIRED	200	18971200000	12234570966	11743109814	0.0401699
SAMN00146563	SRR513170	Stool	2012-06-13	Illumina HiSeq 2000	PAIRED	200	19498133600	6910599780	6639737980	0.0391951
SAMN00147641	SRR513174	Stool	2012-06-13	Illumina HiSeq 2000	PAIRED	200	11057082200	9749112466	9330473122	0.0429413
SAMN00095035	SRR513175	Stool	2012-06-13	Illumina HiSeq 2000	PAIRED	200	20210074400	13585708970	13061346866	0.0385966
SAMN00142107	SRR514179	Stool	2012-06-19	Illumina HiSeq 2000	PAIRED	200	11037722000	8943852596	8568753140	0.0419394
SAMN00146239	SRR514206	Stool	2012-06-19	Illumina HiSeq 2000	PAIRED	200	19961741000	8837655540	8500607430	0.0381377
SAMN00142815	SRR514220	Stool	2012-06-19	Illumina HiSeq 2000	PAIRED	200	18435896800	11225699136	10796105938	0.0382687
SAMN00074361	SRR527887	Stool	2012-07-27	Illumina HiSeq 2000	PAIRED	202	777276002	530541284	508765886	0.0410437
SAMN00041840	SRR528073	Stool	2012-07-27	Illumina HiSeq 2000	PAIRED	202	834278382	591292178	568635858	0.0383166
SAMN00069411	SRR528136	Stool	2012-07-27	Illumina HiSeq 2000	PAIRED	202	678327110	462490716	443988122	0.0400064
SAMN00085245	SRR528228	Stool	2012-07-27	Illumina HiSeq 2000	PAIRED	202	767624038	516123332	494741834	0.0414271
SAMN00088832	SRR528244	Stool	2012-07-27	Illumina HiSeq 2000	PAIRED	202	863195086	604637914	580812418	0.0394046
SAMN10658563	SRR528299	Stool	2012-07-27	Illumina HiSeq 2000	PAIRED	202	474097434	323118190	310004552	0.0405846
SAMN00088409	SRR528306	Stool	2012-07-27	Illumina HiSeq 2000	PAIRED	202	780928768	523325844	502229772	0.0403115
SAMN00083997	SRR528370	Stool	2012-07-27	Illumina HiSeq 2000	PAIRED	202	743931054	535284042	515412494	0.0371234
SAMN00042371	SRR528383	Stool	2012-07-27	Illumina HiSeq 2000	PAIRED	202	654450508	471943912	454675336	0.0365903
SAMN00063676	SRR528508	Stool	2012-07-27	Illumina HiSeq 2000	PAIRED	202	785719198	555724826	534009826	0.0390751
SAMN00085131	SRR528520	Stool	2012-07-27	Illumina HiSeq 2000	PAIRED	202	898572558	626325442	602087462	0.0386987
SAMN00139862	SRR528533	Stool	2012-07-27	Illumina HiSeq 2000	PAIRED	202	1305526404	309587624	297717700	0.0383411
SAMN00087920	SRR533739	Stool	2012-08-06	Illumina HiSeq 2000	PAIRED	202	681045626	339716934	325511284	0.0418161
SAMN00084359	SRR062293	Throat	2010-08-14	Illumina Genome Analyzer II	PAIRED	200	5715832200	348356676	326074258	0.0639644
SAMN00040245	SRR062362	Throat	2010-08-24	Illumina Genome Analyzer II	PAIRED	200	5186871800	1174595054	1126687522	0.0407864
SAMN00035693	SRR062366	Throat	2010-08-24	Illumina Genome Analyzer II	PAIRED	200	5937053000	217105762	202025654	0.0694597
SAMN00036280	SRR062368	Throat	2010-08-24	Illumina Genome Analyzer II	PAIRED	200	5920079600	193869500	179386504	0.0747049
SAMN00040345	SRR062391	Throat	2010-08-24	Illumina Genome Analyzer II	PAIRED	200	5863270800	1360137710	1311286838	0.0359161
SAMN00035907	SRR062405	Throat	2010-08-24	Illumina Genome Analyzer II	PAIRED	200	6058845200	455610596	435530988	0.0440719
SAMN00082164	SRR1804084	Throat	2015-02-19	Illumina HiSeq 2000	PAIRED	200	4886532000	11249380	10765994	0.04297
SAMN00081692	SRR1804188	Throat	2015-02-19	Illumina HiSeq 2000	PAIRED	200	2164213000	47923894	45972372	0.0407213
SAMN00082953	SRR1804270	Throat	2015-02-19	Illumina HiSeq 2000	PAIRED	200	3857698800	8764578	8355932	0.0466247
SAMN00084744	SRR1804741	Throat	2015-02-19	Illumina HiSeq 2000	PAIRED	200	4595548600	25394834	24351302	0.0410923
SAMN00035166	SRR346663	Throat	2011-12-08	Illumina Genome Analyzer II	PAIRED	200	6342242000	1191762226	1139995888	0.0434368
SAMN00143866	SRR512798	Throat	2012-06-12	Illumina HiSeq 2000	PAIRED	200	10150397200	474899374	437785106	0.0781519
SAMN00094426	SRR513148	Throat	2012-06-13	Illumina HiSeq 2000	PAIRED	200	23288456200	9166979776	8790546716	0.041064
SAMN00143595	SRR513437	Throat	2012-06-15	Illumina HiSeq 2000	PAIRED	200	17020981400	107412086	102736796	0.0435267
SAMN00142249	SRR513787	Throat	2012-06-19	Illumina HiSeq 2000	PAIRED	200	16759151400	30610676	28687636	0.0628225
SAMN00086124	SRR514199	Throat	2012-06-19	Illumina HiSeq 2000	PAIRED	200	21436777400	659733616	582800704	0.116612
SAMN00142192	SRR514249	Throat	2012-06-19	Illumina HiSeq 2000	PAIRED	200	16968483800	557113980	487562350	0.124843
SAMN00146368	SRR628272	Throat	2012-12-03	Illumina HiSeq 2000	PAIRED	200	23422347200	6469304520	6232195708	0.0366514

## Sheet: Table S2
Sample Identification				Assembly Statistics				Viral Sorting and Binning Statistics
BioSample	Run	Analyte Type	IMG Submission ID	Number of Contigs > 1 kb	Number of Contigs > 10 kb	Largest Contig (bp)	N50 (bp)	Number of Viral Contigs	Number of Circular Viral Contigs	Number of "Best" Viral Bins
SAMN00044572	SRR060037	Buccal Mucosa	73122	2229	100	92142	2578	165	3	23
SAMN00066632	SRR060155	Buccal Mucosa	73237	6305	45	232299	1302	372	8	38
SAMN00038433	SRR062024	Buccal Mucosa	73304	7779	619	126759	5725	499	10	48
SAMN00044752	SRR059418	Buccal Mucosa	73397	1643	11	39406	1731	28	0	4
SAMN00036858	SRR353629	Anterior Nares	73524	1375	211	275646	20147	19	1	0
SAMN00035094	SRR063524	Anterior Nares	74249	1056	45	273071	4009	28	2	1
SAMN00039681	SRR059872	Anterior Nares	74959	535	0	6713	1081	1	0	0
SAMN00035686	SRR062413	Saliva	77150	3250	22	61796	1117	172	3	23
SAMN00066982	SRR062510	Anterior Nares	77197	339	2	14791	699	12	1	2
SAMN00037652	SRR061964	Anterior Nares	77245	38	2	15020	727	2	0	0
SAMN00043297	SRR059513	Buccal Mucosa	77525	3290	159	243226	3430	240	3	22
SAMN00038345	SRR061946	Buccal Mucosa	77526	2755	519	593609	20074	171	3	21
SAMN00043347	SRR060437	Anterior Nares	77611	1127	15	16300	1618	14	1	0
SAMN00035793	SRR061379	Buccal Mucosa	77714	2606	105	179571	1903	85	0	12
SAMN00070016	SRR063475	Buccal Mucosa	78156	295	2	28220	742	12	0	2
SAMN00042701	SRR059837	Anterior Nares	78248	439	0	3985	794	0	0	0
SAMN00084359	SRR062293	Throat	78259	13381	492	227407	2700	1530	6	182
SAMN00070637	SRR062311	Buccal Mucosa	78261	19829	654	261670	2439	1078	9	141
SAMN00036492	SRR063499	Buccal Mucosa	78465	4758	75	60506	1310	109	3	11
SAMN00040439	SRR062454	Buccal Mucosa	79103	2427	192	100310	3337	119	4	15
SAMN00038374	SRR059862	Anterior Nares	79321	1450	2	13199	1438	12	0	0
SAMN00032542	SRR060398	Anterior Nares	79323	93	32	238544	109903	8	1	1
SAMN00037567	SRR061910	Buccal Mucosa	79343	6580	113	226095	1106	158	2	21
SAMN00040189	SRR062314	Buccal Mucosa	79346	9992	521	125392	2553	313	4	38
SAMN00040257	SRR062444	Anterior Nares	79395	2764	4	16236	1189	63	0	8
SAMN00037011	SRR353618	Anterior Nares	79422	1574	358	134764	14529	26	0	3
SAMN00036864	SRR061483	Buccal Mucosa	79426	5207	214	220461	3197	251	4	37
SAMN00035043	SRR061975	Buccal Mucosa	79648	3395	191	514079	2706	201	3	15
SAMN00040342	SRR061148	Buccal Mucosa	79988	11897	890	310846	5045	846	12	106
SAMN00039038	SRR059400	Anterior Nares	80007	1993	88	134880	2867	18	1	4
SAMN00045205	SRR062028	Buccal Mucosa	80070	9181	392	187181	2358	409	6	41
SAMN00063655	SRR063710	Buccal Mucosa	80108	3307	51	152404	1254	114	2	17
SAMN00032700	SRR060438	Anterior Nares	80111	34	0	3211	690	4	0	0
SAMN00085573	SRR063916	Buccal Mucosa	80132	9013	420	120427	2607	254	3	20
SAMN00043843	SRR061965	Buccal Mucosa	80405	15597	551	294148	2290	937	10	134
SAMN00074070	SRR061301	Anterior Nares	80406	1312	96	89608	6160	12	0	0
SAMN00041554	SRR059445	Buccal Mucosa	80464	177	68	96364	19286	10	1	1
SAMN00045595	SRR059439	Buccal Mucosa	81028	1642	226	272064	10185	107	1	18
SAMN00081737	SRR063465	Anterior Nares	81050	1270	108	312560	5479	45	3	5
SAMN00034929	SRR062010	Buccal Mucosa	81051	12818	334	269295	1619	594	5	51
SAMN00077031	SRR060141	Buccal Mucosa	81053	16707	454	221102	1796	1146	13	142
SAMN00036280	SRR062368	Throat	81079	1471	178	50231	6186	67	2	4
SAMN00045775	SRR059391	Buccal Mucosa	81737	1488	97	371221	8882	115	3	14
SAMN00045282	SRR062007	Anterior Nares	81745	866	1	29584	974	7	0	1
SAMN00075127	SRR061429	Buccal Mucosa	83001	919	1	11982	848	22	0	3
SAMN00040337	SRR062449	Anterior Nares	83006	867	1	19746	799	18	0	2
SAMN00064483	SRR062026	Anterior Nares	83053	2420	240	162076	8312	60	0	7
SAMN00034855	SRR059503	Anterior Nares	83132	74	0	3466	693	0	0	0
SAMN00037414	SRR061536	Buccal Mucosa	83774	4703	273	168811	3375	193	1	28

## Sheet: Table S3
Saliva Bacterial Biomarker	NCBI Accession Number	Selected Sequence Surrounding Amplicon Sequence
N. subflava	CP073117.1	ATGAGCGAAATCAATTTGTCGGATTTGCCTAAAACGGAAATAGTAGATGTCCATATTGCTTCAGTATGGTCACGGGTTGCGGCATATTTATTGAATTATTTATTTAATGTAATTATTTTTTTACCCTATTATTATATTTTATATACGGAAGCAACAGCAATTTCCAAGCAGAAAAATATTCCTTTTACACCAGATCTTATAACGAGTGTCAGTATGCGGGCAGATATGGCTCAGGTGGGAGGATTGAGTACTATCGTATATTTAATTGTCGGTATTGTTCAGCTTTATTATATGAGCCGTTATGGTCAATCCTTGGGTAAAAAGATCATGGGTATTCGTGTATTAAAAAGCAATGGCAGCAATCCGGGTTTTCTTGGTACGGTGTTAGTACGAGAATTA…
	CP073116.1	ATGAAAGTAGGTTTTGTCGGCTGGCGCGGCATGGTCGGCTCTGTTTTGATGCGGCGTATGAAAGAAGAAAACGACTTCGCCCATATTCCCGAAGCGTTTTTCTTTACCACTTCCAACGTCGGCGGCGCGGCCCCTGATTTCGGTCAGGCAGCCAAAACATTGTTGGATGCCAACGATGTTGCCGAATTGGCAAAAATGGACATTATCGTTACCTGTCAGGGTGGCGATTACACCAAATCCGTCTTCCAACCCCTGCGCGACAGCGGCTGGAACGGCTACTGGGTTGACGCGGCTTCTTCCCTGCGCATGAAAGACGATGCGATTATCGTCCTCGACCCTGTCAACCGCAACGTCATCGACAACGGCCTCAAAAACGGCGTAAAAAACTACATCGGCGGC…
S. salivarius	CP018187.1	ATGAAACGACAAGGCTTAATGGCCCGTCTATTGGATAAACTCCAATGGCGCCCTTTGCAGGTTTATCTTATGCATTATCGTAGTGCAGAGATAGATATTTCAACTATCGCAGTGGCTTACTACCTCATTTTGACGGTTTTTCCGCTTATTGTCATTGCGGCAAATGTCTTTCCCTATCTGAATATTGATACGACTGATCTCTTGAAGTTTATGAATGAGCACCTTCCTAAGCAGTTTTATGCACCTGCAGCCAACGTTGTTCAGGATATCTTCTCGACACCTTCTGGACAGTTGTTGGGAGTTGCCTCTTTGACGGGATTCTGGACAATGATTAAGTCCTTGTCTTCGCTTCAAAAGGCGATTAACAAGGTATATGGTGCTTCAGAACACCGTGATGTC…
	LS483366.1	ATGGCCCGTCTCTTGGATAAACTCCAGTGGCGCCCATTGCAGGTTTATCTTAGGCATTATCGTAGTGCAGAGATAGACATTTCAACTATCGCAGTGGCTTACTATCTCATTTTGACGGTTTTTCCGCTCATTGTCATTGCGGCCAATGTCTTTCCCTATCTGAATATTGATACGACTGATCTCTTGAAGTTTATGAATGAGCATCTTCCTAAGCAGTTTTATGCACCTGCAGCCAACGTTGTTCAGGATATCTTCTCGACACCTTCTGGACAGTTGCTAGGAGTTGCCTCTTTGACGGGATTCTGGACTATGATTAAGTCCTTGTCTTCCCTTCAAAAGGCTATTAACAAGGTGTATGGTGCTTCAGAACACCGTGATGTCTTTATTAGTCACATTATC…
	CP015283.1	ATGAAACGACAAGGCTTAATGGCCCGTCTCTTGGATAAACTCCAGTGGCGCCCATTGCAGGTTTATCTTAGGCATTATCGTAGTGCAGAGATAGACATTTCAACTATCGCAGTGGCTTACTATCTCATTTTGACGGTTTTTCCGCTCATTGTCATTGCGGCCAATGTCTTTCCCTATCTGAATATTGATACGACTGATCTCTTGAAGTTTATGAATGAGCATCTTCCTAAGCAGTTTTATGCACCTGCAGCCAACGTTGTTCAGGATATCTTCTCGACACCTTCTGGACAGTTGCTAGGAGTTGCCTCTTTGACGGGATTCTGGACTATGATTAAGTCCTTGTCTTCCCTTCAAAAGGCTATTAACAAGGTGTATGGTGCTTCAGAACACCGTGATGTC…
	CP040804.1	GTGAGTAAACATCAAGAAATTCTAGATTATCTTGAGGCCTTGCCTATCGGTAAGCGTGTTAGTGTGCGTAGTATTTCGAATCACTTACAGGTTTCTGATGGAACTGCCTATCGAGCAATTAAAGAAGCTGAAAATCGAGGGTTGGTTGAGACACGTCCTCGGAGTGGGACGGTTCGAATTGAAAAGAAAGTCCAAGTTCGCCTTGACAGGCTGACCTTTGCGGAGATTGCAGAGATTACAGAGTCTGAGGTTATCTCTGGTCATGAAGGTCTGGAACGTGTCTTCAGTAAGTTCTATATTGGAGCCATGACTATTGAGAATATCACCCGTTATCTAACCAAGGGAGACCTTCTTATTGTTGGGGACCGTGAGGATATTCAATTGCTTGCCCTGGAACAC…
	CP152039.1	ATGAAACGACAAGGCTTAATGGCCCGTCTCCTGGATAAACTCCAGTGGCGCCCTTTGCAGGTTTATCTTAGGCATTATCGTAGTGCAGAGATAGACATTTCAACTATCGCAGTGGCTTACTATCTCATTTTGACGGTTTTTCCGCTCATAGTCATTGCGGCCAATGTCTTTCCCTATCTGAATATTGATACGACTGATCTATTGAAGTTTATGAATGAGCATCTTCCTAAGCAGTTTTATGCACCTGCAGCCAACGTTGTTCAGGATATCTTCTCGACACCTTCTGGACAGTTGTTGGGAGTTGCCTCTTTGACGGGATTCTGGACTATGATTAAGTCCTTGTCTTCCCTTCAAAAGGCGATTAACAAGGTGTATGGTGCTTCAGAACACCGTGATGTC…
	CP013216.1	ATGGCCCGTCTCCTGGATAAACTCCAGTGGCGCCCTTTGCAGGTTTATCTTAGGCATTATCGTAGTGCAGAGATAGACATTTCAACTATCGCAGTGGCTTACTATCTCATTTTGACGATTTTTCCGCTCATTGTCATTGCGGCCAATGTCTTTCCCTATTTGAATATTGATACGACAGATCTCTTGAAGTTTATGAATGAGCACCTTCCTAAGCAGTTTTATGCACCTGCAGCCAACGTTGTTCAGGATATCTTCTCGACACCTTCTGGACAGTTGCTAGGAGTTGCCTCTTTGACGGGATTCTGGACTATGATTAAGTCCTTGTCTTCACTTCAAAAGGCGATTAACAAGGTATATGGTGCTTCAGAACACCGTGATGTCTTTATTAGTCACATTATC…
	CP018189.1	ATGAAACGACAAGGCTTAATGGCCCGTCTCCTGGATAAACTCCAGTGGCGCCCTTTGCAGGTTTATCTTAGGCATTATCGTAGTGCAGAGATAGACATTTCGACTATCGCAGTGGCTTACTATCTCATTTTGACGGTTTTTCCGCTCATAGTCATTGCGGCCAATGTCTTTCCCTATCTGAATATTGATACGACAGATCTCTTGAAGTTTATGAATGAGCACCTTCCTAAGCAGTTTTATGCACCTGCAGCCAACGTTGTTCAGGATATCTTCTCGACACCTTCTGGACAGTTGCTAGGAGTTGCCTCTTTGACGGGATTCTGGACTATGATTAAGTCCTTGTCTTCACTTCAAAAGGCGATTAACAAGGTATATGGTGCTTCAGAACACCGTGATGTC…
	CP018186.1	ATGAAACGACAAGGCTTAATGGCCCGTCTCCTGGATAAACTCCAGTGGCGCCCTTTGCAGGTTTATCTTAGGCATTATCGTAGTGCAGAGATAGACATTTCGACTATCGCAGTGGCTTACTATCTCATTTTGACGGTTTTTCCGCTCATAGTCATTGCGGCCAATGTCTTTCCCTATCTGAATATTGATACGACAGATCTCTTGAAGTTTATGAATGAGCACCTTCCTAAGCAGTTTTATGCACCTGCAGCCAACGTTGTTCAGGATATCTTCTCGACACCTTCTGGACAGTTGCTAGGAGTTGCCTCTTTGACGGGATTCTGGACTATGATTAAGTCCTTGTCTTCACTTCAAAAGGCGATTAACAAGGTATATGGTGCTTCAGAACACCGTGATGTC…
	CP020451.2	GTGAGTAAACATCAAGAAATTCTAGATTATCTAGAGGCCTTACCTATCGGTAAGCGTGTTAGTGTGCGTAGTATTTCGAATCACTTACAGGTTTCTGATGGAACTGCCTATCGAGCAATTAAAGAAGCTGAAAATCGAGGGTTGGTTGAGACACGTCCTCGGAGTGGGACAGTTCGAATTGAAAAGAAAGTCCAGGTTCGCCTTGATAAGCTGACCTTTGCGGAGATTGCGGAGATTACAGAGTCTGAGGTTATCTCTGGTCATGAAGGTCTGGAACGTGTCTTCAGTAAGTTCTATATCGGAGCCATGACTATTGAGAATATCACCCGTTATCTAACCAAAGGAGATCTTCTTATTGTTGGGGACCGTGAGGATATTCAATTGCTTGCCCTAGAACAC…
	AP031488.1	ATGGCCCGTCTCCTGGATAAACTCCAGTGGCGCCCTTTGCAGGTTTATCTTAGGCATTATCGTAGTGCAGAGATAGACATTTCGACTATCGCAGTGGCTTACTATCTCATTTTGACGGTTTTTCCGCTCATAGTCATTGCGGCCAATGTCTTTCCCTATCTGAATATTGATACGACAGATCTCTTGAAGTTTATGAATGAGCACCTTCCTAAGCAGTTTTATGCACCTGCAGCCAACGTTGTTCAGGATATCTTCTCGACACCTTCTGGACAGTTGCTAGGAGTTGCCTCTTTGACGGGATTCTGGACTATGATTAAGTCCTTGTCTTCACTTCAAAAGGCGATTAACAAGGTATATGGTGCTTCAGAACACCGTGATGTCTTTATTAGTCACATTATC…
	CP150200.1	ATGAAACGACAAGGCTTAATGTCCCGTCTATTGGATAAACTCCAATGGCGCCCTTTGCAGGTTTATCTTAGGCATTATCGTAGTGCAGAGATAGATATTTCAACTATCGCAGTGGCTTACTACCTCATTTTGACGGTTTTTCCGCTTATTGTCATTGCGGCAAATGTCTTTCCCTATCTGAATATTGATACGACTGATCTCTTGAAGTTTATGAATGAGCACCTTCCTAAGCAGTTTTATGCACCTGCAGCCAACGTTGTTCAGGATATCTTCTCGACACCTTCTGGACAGTTGTTGGGAGTTGCCTCTTTGACGGGATTCTGGACAATGATTAAGTCCTTGTCTTCGCTTCAAAAGGCGATTAACAAGGTATATGGTGCTTCAGAACACCGTGATGTC…
	CP150201.1	ATGAAACGACAAGGCATAATGGCCCGTCTCCTGGATAAACTCCAGTGGCGCCCTTTGCAGGTTTATCTTAGTCATTATCGTAGTGCAGAGGTAGATATTTCAACTATCGCAGTGGCTTACTATCTTATTTTGACGGTTTTTCCACTTATTGTCATTGCGGCAAATGTCTTTCCCTATCTGAATATTGATACGACTGATCTCTTGAAGTTTATGAATGAGCATCTTCCTAAGCAGTTTTATGCACCTGCAGCTAATGTTGTTAAAGATATCTTCTCGACACCTTCTGGACAGTTATTGGGAGTTGCCTCTTTGACGGGATTTTGGACCATGATTAAGTCCTTATCTTCGCTTCAAAAGGCGATTAACAAGGCATATGGTGCTTCAGAACACCGTGATGTC…
	CP053998.1	ATGAAACGACAAGGCTTAATGGCCCGTCTCCTGGATAAACTCCAGTGGCGCCCTTTGCAGGTTTATCTTAGGCATTATCGTAGTGCAGAGATAGACATTTCAACTATCGCAGTGGCTTACTATCTCATTTTGACGGTTTTTCCGCTCATAGTCATTGCGGCCAATGTCTTTCCCTATCTGAATATTGATACGACTGATCTCTTGAAGTTTATGAATGAGCATCTTCCTAAGCAGTTTTATGCACCTGCAGCCAACGTTGTTCAGGATATTTTCTCGACACCTTCTGGACAGTTGTTGGGAGTTGCCTCTTTGACGGGATTCTGGACCATGATTAAGTCCTTGTCTTCCCTTCAAAAGGCGATTAACAAGGTATATGGTGCTTCAGAACACCGTGATGTC…
	LR134274.1	ATGAAACGACAAGGCTTAATGGCCCGTCTCTTGGATAAACTCCAGTGGCGCCCTTTGCAGGTTTATCTTAGGCATTATCGTAGTGCAGAGATAGACATTTCAACTATCGCAGTGGCTTACTATCTCATTTTGACGATTTTTCCGCTCATTGTCATTGCGGCCAATGTCTTTCCCTATTTGAATATTGATACGACAGATCTCTTGAAGTTTATGAATGAGCACCTTCCTAAGCAGTTTTATGCACCTGCAGCCAACGTTGTTCAGGATATCTTCTCGACACCTTCTGGACAGTTGCTAGGAGTTGCCTCTTTGACGGGATTCTGGACAATGATTAAGTCCTTGTCTTCACTTCAAAAGGCGATTAACAAGGTATATGGTGCTTCAGAACACCGTGATGTC…
	CP020431.2	ATGAAACGACAAGGCTTAATGGCCCGTCTCTTGGATAAACTCCAGTGGCGCCCTTTGCAGGTTTATCTTAGGCATTATCGTAGTGCAGAGATAGACATTTCAACTATCGCAGTGGCTTACTATCTCATTTTGACGGTTTTTCCGCTCATTGTCATTGCGGCCAATGTCTTTCCCTATCTGAATATTGATACGACAGATCTCTTGAAGTTTATGAATGAGCATCTTCCTAAGCAGTTTTATGCACCTGCAGCCAACGTTGTTCAGGATATCTTCTCGACACCTTCTGGACAGTTGTTGGGAGTTGCCTCTTTGACGGGATTCTGGACTATGATTAAGTCCTTGTCTTCACTTCAAAAGGCGATTAACAAGGTATATGGTGCCTCAGAACATCGTGATGTC…
	CP133476.1	ATGAAACGACAAGGCTTAATGGCCCGTCTCTTGGATAAACTCCAGTGGCGCCCTTTGCAGGTTTATCTTAGGCATTATCGTAGTGCAGAGATAGACATTTCAACTATCGCAGTGGCTTACTATCTCATTTTGACGATTTTTCCGCTCATTGTCATTGCGGCCAATGTCTTTCCCTATTTGAATATTGATACGACAGATCTCTTGAAGTTTATGAATGAGCACCTTCCTAAGCAGTTTTATGCACCTGCAGCCAACGTTGTTCAGGATATCTTCTCGACACCTTCTGGACAGTTGCTAGGAGTTGCCTCTTTGACGGGATTCTGGACAATGATTAAGTCCTTGTCTTCACTTCAAAAGGCGATTAACAAGGTATATGGTGCTTCAGAACACCGTGATGTC…
	CP014144.1	GTGAGTAAACACCAAGAAATTCTGGATTATCTAGAGGCTTTGCCTATTGGTAAGCGTGTTAGTGTGCGTAGTATTTCTAACCACTTGCAGGTTTCTGATGGGACTGCTTACCGAGCGATTAAAGAAGCTGAAAATCGAGGGCTGGTTGAGACCCGTCCTCGGAGTGGAACGGTTCGAATTGAAAAGAAAGTCCAAGTTCGCCTTGACAGGCTGACCTTTGCGGAGATTGCAGAGATTACAGAGTCTGAGGTTATCTCTGGTCATGAAGGTCTGGAACGTGTCTTCAGTAAGTTCTATATTGGAGCCATGACTATTGAGAATATCACCCGTTATCTAACCAAGGGAGATCTTCTTATTGTTGGGGACCGTGAGGATATTCAATTGCTTGCTCTAGAACAC…
S. sanguinis	LS483385.1	ATGAGCTCAGGCAAAATTGCTCAGGTTATCGGGCCGGTCGTAGACGTTGCGTTTGCTGCCGGAGACAAACTACCTGAGATAAATAATGCACTTGTAGTCTATAAAAATGATGAGAAAAAATCAAAAATCGTCCTTGAAGTAGCTCTTGAGCTTGGTGACGGTGTGGTGCGGACCATTGCCATGGAGTCGACCGATGGTTTGACGCGTGGTTTAGAGGTCTTGGATACTGGTCGTCCGATTTCTGTGCCAGTCGGCAAGGAAACTCTGGGGCGGGTGTTCAATGTCCTTGGGGATACTATTGACTTGGATGCGCCATTTCCTGCTGATGCAGAGCGCCAGCCGATTCATAAGAAGGCACCGACCTTTGATGAACTATCGACTTCATCAGAAATCTTGGAA…
	CP000387.1	ATGAGCTCAGGCAAAATTGCTCAGGTTATCGGGCCGGTCGTAGACGTTGCGTTTGCTGCCGGAGACAAGCTACCTGAGATAAATAATGCACTTGTAGTCTATAAAAATGATGAGAAAAAATCAAAAATCGTCCTTGAAGTAGCTCTTGAGCTTGGTGACGGTGTGGTGCGGACCATTGCCATGGAGTCGACCGATGGTTTGACGCGTGGTTTAGAGGTCTTGGATACTGGTCGTCCTATTTCTGTGCCAGTCGGCAAGGAAACTCTGGGGCGGGTGTTCAATGTCCTTGGGGATACTATTGACTTGGATGCGCCATTTCCTGCTGATGCAGAGCGCCAGCCGATTCATAAGAAGGCACCGACCTTTGATGAACTATCGACTTCATCAGAAATCTTGGAA…

## Sheet: Table S4
vOTU	Key Respiratory Environment(s)	Taxonomic Assignment		Functional Potential Annotation		Coding Density	IMG Contig IDs
		geNomad Classification	Best megablastn Alignment to nr Database Viruses	geNomad Viral Protein Accessions	Pharokka PHROG Annotation		IMG Submission ID	Contig IDs
OVB_5	Oral	Viruses;Duplodnaviria;Heunggongvirae;Uroviricota;Caudoviricetes	MAG TPA_asm: Caudoviricetes sp. Isolate ctqkY3	PF22359; TIGR04328; PF03420; PF05136/TIGR01539/COG5511	17594; 20192; 15960; 2491; 18316; 133; 15531; 10963	0.98	73122	Ga0099388_100168; Ga0099388_100412
OVB_6	Oral	Unclassified Virus	MAG TPA_asm: Caudoviricetes sp. Isolate ctGOd16	NA	58	0.97	78261	Ga0105541_1003302; Ga0105541_1005896
NVB_1	Nasal	Viruses;Duplodnaviria;Heunggongvirae;Uroviricota;Caudoviricetes	MAG TPA_asm: Caudoviricetes sp. Isolate ctHTY2	PF13264/COG4733; PF06152/COG5585/TIGR01641; PF20356; PF20036/TIGR04387; PF20557; PF04883; PF13554; COG5281; PF05939/COG4718; PF14464/COG1310/K21140/TIGR02256; PF05100/COG4672/TIGR01600; PF05939/COG4718; COG5281; PF06223/TIGR01715; PF16462/TIGR01674; PF16463/COG5437/TIGR02126; PF11367; TIGR01725/COG5005; PF05521/COG5614/TIGR01563; PF05135/TIGR01560; PF05136/TIGR01537/COG4695; PF05065/TIGR01554/COG…	33002; 19918; 2034; 3736; 22467; 29784; 23875; 3677; 9454; 20109; 21787; 15632; 7218; 145; 241; 206; 247; 9271; 493; 161; 169; 179; 290; 1189; 20119; 14; 4956; 30; 5176; 18; 4956; 9574; 20905; 339; 20119; 192; 337; 344; 158; 347; 17053; 25; 40; 2271; 829; 617; 617; 9699; 2699; 4513; 10776; 7897; 10385	0.94	81050	Ga0114858_100015; Ga0114858_100030; Ga0114858_100298
NVB_2	Nasal	Viruses;Duplodnaviria;Heunggongvirae;Uroviricota;Caudoviricetes	MAG TPA_asm: Caudoviricetes sp. Isolate ct6AQ2	PF02467; PF12705/TIGR00372/COG1468/K07465; PF09903/COG1591; PF05133/TIGR01538; PF20441/PF04466/COG4626/TIGR01547/K06909; PF12206/COG5614/TIGR01563; PF09355	5253; 472; 1674; 1911; 244; 2478; 104; 9; 117; 123; 387; 137	0.96	79422	Ga0111232_10530; Ga0111232_10978; Ga0111232_11094
NOVB_1	Nasal/Oral	Unknown	No significant similarity	NA	NA	0.71	74249	Ga0100527_10077; Ga0100527_10107
NOVB_2	Nasal/Oral	Viruses;Duplodnaviria;Heunggongvirae;Uroviricota;Caudoviricetes	MAG TPA_asm: Caudoviricetes sp. Isolate ctJdZ8	PF05709/COG4722/TIGR01633; PF06605/COG4926/TIGR01665	6435; 202; 6253; 6748; 13118	0.96	77150	Ga0103278_100089; Ga0103278_100189; Ga0103278_100240; Ga0103278_100507; Ga0103278_100638
OVB_8	Oral	Viruses;Duplodnaviria;Heunggongvirae;Uroviricota;Caudoviricetes	No significant similarity	PF09524/PF12793/COG2188/TIGR03338; PF07852; COG1694	428; 50; 11897; 715; 6791	0.923008	81053	Ga0114861_1001527; Ga0114861_1002756; Ga0114861_1003680; Ga0114861_1004045
OVB_2	Oral	Viruses;Duplodnaviria;Heunggongvirae;Uroviricota;Caudoviricetes	No significant similarity	PF01379/PF03900/COG0181/TIGR00212; PF16898; COG5263	25854; 543; 422; 2472; 13226; 7245; 1249; 31359	0.95	78261	Ga0105541_1001502; Ga0105541_1002879; Ga0105541_1003551; Ga0105541_1003709; Ga0105541_1005138
OVB_3	Oral	Viruses;Duplodnaviria;Heunggongvirae;Uroviricota;Caudoviricetes	MAG TPA_asm: Caudoviricetes sp. Isolate ct2M34	PF04630/TIGR01603; PF19591; COG5280; COG4722/TIGR01633; PF06605/PF18994/COG4926/TIGR01665; PF18454	88; 709; 3033; 5755; 33; 2189; 16032; 33657; 4977	0.97	83001	Ga0115374_100003; Ga0115374_100050
OVB_1	Oral	Plasmid	No significant similarity	PF02357/PF00467/K02601/TIGR00922/COG0250; PF16320/PF00542/COG0222/TIGR00855	6386; 31116; 26927; 13226	0.9	73237	Ga0099556_100700; Ga0099556_101184
OVB_7	Oral	Viruses;Duplodnaviria;Heunggongvirae;Uroviricota;Caudoviricetes	MAG TPA_asm: Caudoviricetes sp. Isolate ctelt20	K06903/COG3628; PF04717/K06905/COG4540/TIGR01644; PF04965/COG3628/K06903/TIGR03357; PF03434/COG3948; PF09684/COG4385/TIGR01634; COG1694; PF05944; PF05926; PF04971; PF00959/COG3772; PF10828/TIGR03495; PF17282; PF10758/COG3497	5690; 9992; 43; 4226; 48; 91; 16915; 1992; 14880; 14867; 9273; 71; 46; 20; 7; 15179; 2227; 17837; 9367; 15088; 5516; 20057; 4757; 21909; 13288; 3423	0.95	73237	Ga0099556_100670; Ga0099556_100793; Ga0099556_101232; Ga0099556_101278; Ga0099556_101282; Ga0099556_101430; Ga0099556_101654
OVB_4	Oral	Unclassified Virus	No significant similarity	NA	11528; 24316; 6880; 19509	0.95	78261	Ga0105541_1003236; Ga0105541_1004201; Ga0105541_1007097; Ga0105541_1007181

## Sheet: Table S5
Target	Forward Primer	Reverse Primer	Amplicon Length (bp)
NOVB_1	GAATGTCCAGGGCAGCTATT	CCTTTCCATCACTGTCTCCTTC	105
NOVB_2	CTTGGGCAAACTGGTGTTATTC	TGCATGCTATTACCAGCTCTATC	104
NVB_1	GGTCTATTCTCGTCCGCTTAAT	GATGTCGCCTTGACTGTATCT	100
NVB_2	AACGTTCCGTGTACCTCAAG	GTTCCGCCGGATTCGATATT	115
OVB_1	GCCTAACCCTAAATCAGGAACA	TTTCCTATTGGAGCATGGATAGAT	120
OVB_2	CGCTTTAGTAGCCGCCTTAT	GGCATCGTGCAGTTTCTTTG	97
OVB_3	GGCGATGGAATCACTCGTTA	CGCTACCATTGTGACCTACTT	103
OVB_4	CGAGTCTTGACGGAATGGATAG	CGTAGGCGTACCGAACTTAAA	117
OVB_5	TGTCAGCCGTCCAATCATAC	TTCATCCACGCCTCTTATTACC	100
OVB_6	TGGGATGGTGGATTGAGATTTAG	TCTGCTTTAACAGTAGGACCATATT	116
OVB_7	CCCAGTCATTATTGCGGATTTG	TCCAATCTTCGTCCCACTTG	104
OVB_8	CCGTCCAGGGAAGAAATAGATG	TCAACTGTATGGAACGGAAGTT	106
N. subflava	CCAACGATGTTGCCGAATTG	TGGAAGACGGATTTGGTGTAAT	79
S. salivarius	TGAACAAGCRGTWGTCGGTAAC	ACTCCGTGTCCAACCAAATC	108
S. sanguinis	GGTTAATGCCGATAATGCGATG	CGGCTCATATCGTAAATTCCAATG	108

## Sheet: Table S6
vOTU Set	Categories	DataSet	No Feature Selection	10 vOTU Feature Selection
All	Respiratory/ Non-Respiratory	Test	0.81	0.93
		Training	0.74	0.91
	Nasal/ Oral/ Non-Respiratory	Test	0.55	0.81
		Training	0.6	0.79
Exclude 105 vOTUs	Respiratory/ Non-Respiratory	Test	0.85	0.8
		Training	0.8	0.73
	Nasal/ Oral/ Non-Respiratory	Test	0.49	0.81
		Training	0.55	0.79
Exclude 529 vOTUs	Respiratory/ Non-Respiratory	Test	0.66	0.78
		Training	0.64	0.81
	Nasal/ Oral/ Non-Respiratory	Test	0.63	0.8
		Training	0.66	0.77

## Sheet: Table S7
vOTU	Category	Nasal		Oral		Stool		Skin
		Prevalence in Metagenomes (%)	Mean Relative Abundance when Present (%)	Prevalence in Metagenomes (%)	Mean Relative Abundance when Present (%)	Prevalence in Metagenomes (%)	Mean Relative Abundance when Present (%)	Prevalence in Metagenomes (%)	Mean Relative Abundance when Present (%)
73304_Ga0099621	Oral	4.62963	1.05641e-05	54.4776	1.63492e-05	3.27869	5.86243e-07	1.03093	6.09231e-08
79988_vRhyme_25	Oral	5.55556	1.40519e-05	41.0448	5.60406e-05	8.19672	1.76426e-06	1.03093	1.59452e-06
73237_Ga0099556	Oral	4.62963	3.23416e-06	44.7761	1.59537e-05	1.63934	1.90476e-07	6.18557	1.29893e-07
OVB_5	Oral	0.925926	8.52415e-06	14.9254	6.25672e-06	3.27869	3.56395e-06	3.09278	4.93612e-07
OVB_6	Oral	0	NA	10.4478	7.01503e-06	0	NA	0	NA
79422_vRhyme_3	Nasal/Skin	2.77778	0.00137982	0	NA	1.63934	2.01613e-07	0	NA
NVB_1	Nasal/Skin	12.963	0.000539618	0	NA	6.55738	3.93812e-07	0	NA
NVB_2	Nasal/Skin	13.8889	4.96156e-05	0	NA	57.377	0.000185136	0	NA
79395_vRhyme_3	Nasal/Skin	34.2593	0.000119505	10.4478	1.89334e-06	93.4426	0.000311052	8.24742	4.01288e-08
83053_vRhyme_5	Nasal/Skin	53.7037	0.000265385	24.6269	1.05975e-06	98.3607	0.000761062	11.3402	7.22875e-08
79422_vRhyme_1	Nasal/Skin	52.7778	0.000442154	23.8806	2.5825e-06	98.3607	0.00143154	9.27835	1.03613e-07
NOVB_1	Nasal/Oral	45.3704	0.000585219	62.6866	0.000106	57.377	2.47742e-05	10.3093	1.18211e-07
73122_vRhyme_1	Nasal/Oral	33.3333	2.73502e-05	91.0448	0.000381548	60.6557	6.59771e-06	42.268	2.24595e-06
NOVB_2	Nasal/Oral	28.7037	1.66369e-05	91.0448	9.48988e-05	37.7049	2.35171e-06	40.2062	1.45877e-07
73122_vRhyme_10	Oral	14.8148	1.47543e-05	87.3134	9.50476e-05	27.8689	2.29143e-05	25.7732	3.12635e-07
83774_vRhyme_28	Oral	12.037	1.264e-05	87.3134	0.000227939	18.0328	1.23428e-06	21.6495	2.80823e-07
OVB_8	Oral	10.1852	1.65972e-05	85.8209	2.05499e-05	26.2295	1.43357e-06	42.268	2.08712e-06
77714_vRhyme_8	Oral	18.5185	3.02032e-05	84.3284	3.33474e-05	27.8689	1.40995e-05	17.5258	1.53088e-07
79346_vRhyme_29	Oral	6.48148	1.01859e-05	77.6119	2.62741e-05	16.3934	1.62475e-06	17.5258	1.09486e-07
OVB_2	Oral	13.8889	1.56136e-05	87.3134	3.01875e-05	22.9508	5.51424e-06	15.4639	1.18827e-07
73122_Ga0099388	Oral	5.55556	1.18044e-05	58.209	0.000130532	9.83607	1.73618e-06	14.433	1.01014e-06
80405_Ga0114288	Oral	1.85185	1.5394e-05	54.4776	4.51528e-06	4.91803	1.4685e-06	4.12371	6.11316e-08
80405_vRhyme_95	Oral	2.77778	2.67653e-06	61.9403	1.19168e-05	3.27869	2.7379e-07	2.06186	1.84792e-07
73237_vRhyme_19	Oral	3.7037	1.64324e-05	76.1194	3.02688e-05	3.27869	4.57659e-07	2.06186	5.59434e-08
73122_vRhyme_12	Oral	4.62963	7.00957e-06	80.597	5.3232e-05	6.55738	3.28435e-07	9.27835	2.22064e-07
77150_Ga0103278	Oral	4.62963	8.37801e-06	79.8507	2.22139e-05	14.7541	9.10627e-07	6.18557	8.26567e-08
OVB_3	Oral	8.33333	1.33352e-05	83.5821	2.35347e-05	21.3115	9.78434e-07	4.12371	5.62517e-08
80405_vRhyme_58	Oral	6.48148	6.3652e-06	86.5672	1.56064e-05	8.19672	7.50564e-07	27.8351	1.23395e-07
OVB_1	Oral	4.62963	1.82181e-05	83.5821	1.55851e-05	6.55738	1.32908e-06	5.15464	1.81625e-07
73237_vRhyme_24	Oral	4.62963	1.05445e-05	78.3582	1.09822e-05	3.27869	4.41299e-07	7.21649	1.01645e-07
81051_vRhyme_38	Oral	4.62963	1.97944e-05	71.6418	1.25416e-05	4.91803	5.35905e-07	8.24742	1.1004e-07
OVB_7	Oral	2.77778	6.24127e-06	72.3881	1.81519e-05	3.27869	3.00899e-06	12.3711	2.58182e-07
78259_vRhyme_138	Oral	4.62963	2.38414e-05	68.6567	9.49405e-06	4.91803	0.000143997	8.24742	5.35604e-08
78261_vRhyme_18	Oral	9.25926	7.19058e-05	66.4179	1.57167e-05	14.7541	1.90249e-06	5.15464	5.78044e-08
78261_vRhyme_113	Oral	3.7037	1.07633e-05	59.7015	1.0806e-05	8.19672	1.00555e-06	4.12371	7.48588e-08
OVB_4	Oral/Stool	3.7037	1.1744e-05	58.9552	4.30899e-06	4.91803	7.32374e-06	77.3196	6.97691e-07
81053_vRhyme_60	Oral/Stool	3.7037	9.44244e-06	28.3582	2.84709e-06	1.63934	7.63359e-08	68.0412	1.33141e-05
79343_vRhyme_6	Oral/Stool	2.77778	2.18397e-05	5.22388	1.72962e-05	6.55738	2.07017e-06	63.9175	5.03544e-05
79343_vRhyme_3	Oral/Stool	28.7037	6.11266e-05	35.8209	9.80628e-06	29.5082	5.65084e-06	100	0.000487265
79343_vRhyme_2	Oral/Stool	24.0741	3.29976e-05	82.0896	1.40641e-05	31.1475	3.43114e-05	100	0.000211911

## Sheet: Table S8
Sample Type	Viral Biomarker	Initial	After Filtration		After Chloroform			After DNase
		Present	Present	Recovery	Present	Stepwise Recovery	Overall Recovery	Present	Stepwise Recovery	Overall Recovery
Saliva	NOVB_1	TRUE	TRUE	0.0212	TRUE	0.2831	0.0063	TRUE	0.053	0.0003
	NOVB_2	TRUE	TRUE	0.5129	TRUE	0.5873	0.3149	FALSE	NA	NA
	NVB_1	FALSE	FALSE	NA	FALSE	NA	NA	FALSE	NA	NA
	NVB_2	TRUE	TRUE	0.0123	TRUE	0.9266	0.012	FALSE	NA	NA
	OVB_1	TRUE	TRUE	0.016	TRUE	1.0239	0.0172	TRUE	0.0083	0.0001
	OVB_2	TRUE	TRUE	0.0236	TRUE	1.3261	0.0327	FALSE	NA	NA
	OVB_3	FALSE	TRUE	NA	TRUE	0.3246	NA	FALSE	NA	NA
	OVB_4	TRUE	TRUE	0.0099	TRUE	0.2546	0.0026	TRUE	0.0639	0.0002
	OVB_5	TRUE	FALSE	NA	FALSE	NA	NA	FALSE	NA	NA
	OVB_6	TRUE	TRUE	0.0576	TRUE	0.3348	0.0202	FALSE	NA	NA
	OVB_7	TRUE	FALSE	NA	FALSE	NA	NA	FALSE	NA	NA
	OVB_8	FALSE	FALSE	NA	FALSE	NA	NA	FALSE	NA	NA
Nasal Mucus	NOVB_1	TRUE	TRUE	0.3388	TRUE	0.0394	0.014	TRUE	0.0048	3.3e-05
	NOVB_2	TRUE	TRUE	0.0258	FALSE	NA	NA	FALSE	NA	NA
	NVB_1	FALSE	FALSE	NA	FALSE	NA	NA	FALSE	NA	NA
	NVB_2	FALSE	TRUE	NA	TRUE	0.4258	NA	FALSE	NA	NA
	OVB_1	TRUE	TRUE	2.3193	TRUE	0.0107	0.0373	TRUE	56.5039	1.0535
	OVB_2	TRUE	TRUE	1.1104	TRUE	0.1415	0.2357	FALSE	NA	NA
	OVB_3	FALSE	FALSE	NA	FALSE	NA	NA	FALSE	NA	NA
	OVB_4	FALSE	FALSE	NA	FALSE	NA	NA	FALSE	NA	NA
	OVB_5	TRUE	TRUE	27.7669	FALSE	NA	NA	FALSE	NA	NA
	OVB_6	TRUE	TRUE	1.6629	FALSE	NA	NA	FALSE	NA	NA
	OVB_7	FALSE	FALSE	NA	FALSE	NA	NA	FALSE	NA	NA
	OVB_8	FALSE	FALSE	NA	FALSE	NA	NA	FALSE	NA	NA

## Sheet: Table S9
Target	Nasal:Oral Presence	Respiratory Sample Prevalence (%)	Non-Respiratory Sample Prevalence (%)
OVB_5	0.06	8.7	3.2
OVB_6	0	5.8	0
NVB_1	2	5.8	2.5
NVB_2	2	6.2	22.2
NOVB_1	0.72	55	28.5
NOVB_2	0.32	63.2	39.2
OVB_8	0.12	52.1	36.1
OVB_2	0.16	54.5	18.4
OVB_3	0.1	50	10.8
OVB_1	0.06	48.3	5.7
OVB_7	0.04	41.3	8.9
OVB_4	0.06	34.3	49.4
2-vOTU Cocktail (NOVB_1, OVB_1)	0.5	77.3	31.6
3-vOTU Cocktail (NOVB_1, OVB_1, NVB_1)	0.59	81	32.9
N. subflava	0.13	47.9	6.3
S. salivarius	0.11	56.2	31.6
S. sanguinis	0.1	54.1	13.9
crAssphage CPQ_056	0.8	47.5	66.5
crAss-like viruses	0.72	66.5	90.5
